# Supplementary material for: Dynamic identification of candidate genes associated with higher tocopherol biosynthesis in Brassica napus seeds
Source: Front Plant Sci. 2025 Jun 5;16:1613360. doi: 10.3389/fpls.2025.1613360 (PMC12176815; doi:10.3389/fpls.2025.1613360)
Supplement: Supplementary file 2 [file Table1.xlsx]

## Sheet: Supplementary Table S1
Supplementary Table S1.Samples of seed development stages from four Brassica napus(144 samples)
time	high vitamin E content		Low vitamin E content
	YH01	YH07	YL02	YL04
15DAF	YH01R15	YH07R15	YL02R15	YL04R15
20 DAF	YH01R20	YH07R20	YL02R20	YL04R20
25 DAF	YH01R25	YH07R25	YL02R25	YL04R25
30 DAF	YH01R30	YH07R30	YL02R30	YL04R30
35 DAF	YH01R35	YH07R35	YL02R35	YL04R35
40 DAF	YH01R40	YH07R40	YL02R40	YL04R40
45 DAF	YH01R45	YH07R45	YL02R45	YL04R45
50 DAF	YH01R50	YH07R50	YL02R50	YL04R50
55 DAF	YH01R55	YH07R55	YL02R55	YL04R55
60 DAF	YH01R60	YH07R60	YL02R60	YL04R60
65 DAF	YH01R65	YH07R65	YL02R65	YL04R65
70 DAF	YH01R70	YH07R70	YL02R70	YL04R70

## Sheet: Supplementary Table S2
Supplementary Table S2.Primer sequence used for QPCR validation in this study
Primer name	Gene ID	Primer F （5’to 3’）	Primer R （5’to 3’）
YA01	BnA01g0030930	ATTCCCTCTCACCTCCACCT;	GATCGCTCCTCTGGTTTGAC
YGGR	BnA01g0000070	GTGCCACTGACGATGAGCTT	CCGCATAGCTCTTCTTGTCGT
YVTE1	BnA03g0154690	GCTAGTCCACTGAGGCAGTT	TAGCTCAGGTGTGTTGCTCG
YVTE2	BnC03g0602410	GTCATGTGATTCTGGCGACAAC	AAACAGCTGATGACAACAGAGATG
YVTE3	BnA07g0285770	AAGAGGATTGGCCCCAAGTG	GACAGGGAGGAAATGGGCAA
YVTE4	BnA02g0061970	AGTGGTATGTTTCCGCAATGT	GAGAGGCTTCTGGCAAGTGA

## Sheet: Supplementary Table S3
Supplementary Table S3.Statistical analysis of RNAseq data
Sample*	Raw_Read_Number	Raw_Bases	Raw_Q30_number	Raw_N_rate	Raw_Q20_rate	Raw_Q30_rate
YH1R15_1	48451494	7267724100	6779966215	0.00135	97.25	93.28
YH1R15_2	41286144	6192921600	5785752471	0.001336	97.32	93.42
YH1R15_3	42762648	6414397200	5949477979	0.001344	97.03	92.75
YH1R25_1	48102956	7215443400	6729594894	0.000318	97.23	93.26
YH1R25_2	44725590	6708838500	6270059574	0.000296	97.33	93.45
YH1R25_3	52122400	7818360000	7266501795	0.000342	97.11	92.94
YH1R35_1	41903338	6285500700	5904683755	0.001333	97.57	93.94
YH1R35_2	43931850	6589777500	6145453011	0.001346	97.3	93.25
YH1R35_3	42055830	6308374500	5916562100	0.001336	97.5	93.78
YH1R45_1	45973460	6896019000	6456614977	0.001334	97.4	93.62
YH1R45_2	48607640	7291146000	6821345383	0.001342	97.37	93.55
YH1R45_3	41440534	6216080100	5813992736	0.001326	97.35	93.53
YH1R50_1	45538644	6830796600	6355202477	0.001327	97.06	93.03
YH1R50_2	44612096	6691814400	6209031592	0.001352	96.97	92.78
YH1R50_3	43518810	6527821500	6065739120	0.001349	96.96	92.92
YH7R15_1	44659050	6698857500	6076724406	0.000336	96.05	90.71
YH7R15_2	42464896	6369734400	5914489606	0.001342	96.99	92.85
YH7R15_3	41813800	6272070000	5819752314	0.001351	96.91	92.78
YH7R25_1	44667824	6700173600	6229679718	0.001341	97.14	92.97
YH7R25_2	43574488	6536173200	6075985447	0.00134	97.12	92.95
YH7R25_3	41848654	6277298100	5848638769	0.001349	97.18	93.17
YH7R35_1	43177642	6476646300	6059423059	0.001338	97.39	93.55
YH7R35_2	43140948	6471142200	6039195441	0.00136	97.26	93.32
YH7R35_3	44017750	6602662500	6171956292	0.001355	97.26	93.47
YH7R45_1	45741956	6861293400	6420794090	0.001345	97.38	93.57
YH7R45_2	44851846	6727776900	6299174544	0.001358	97.47	93.62
YH7R45_3	48757096	7313564400	6796272582	0.001341	97.03	92.92
YH7R50_1	44127358	6619103700	6111903745	0.00133	96.68	92.33
YH7R50_2	39213774	5882066100	5443131170	0.001356	96.85	92.53
YH7R50_3	46261010	6939151500	6389201485	0.001341	96.43	92.07
YL2R15_1	41378728	6206809200	5748258844	0.001343	96.75	92.61
YL2R15_2	43570760	6535614000	6060724012	0.001357	96.93	92.73
YL2R15_3	39215018	5882252700	5485001468	0.001334	97.19	93.24
YL2R25_1	53212582	7981887300	7444206477	0.000337	97.22	93.26
YL2R25_2	46674110	7001116500	6540937062	0.000338	97.31	93.42
YL2R25_3	43757656	6563648400	6134991326	0.000337	97.29	93.46
YL2R35_1	49180308	7377046200	6899555357	0.001334	97.32	93.52
YL2R35_2	47563572	7134535800	6672192688	0.001342	97.45	93.51
YL2R35_3	46897434	7034615100	6541358574	0.000338	97.04	92.98
YL2R45_1	48811390	7321708500	6845836700	0.000338	97.32	93.5
YL2R45_2	50868608	7630291200	6986484315	0.0013	96.53	91.56
YL2R45_3	54368682	8155302300	7580028124	0.001325	97.08	92.94
YL2R50_1	42746816	6412022400	5961647988	0.00134	97.02	92.97
YL2R50_2	45311892	6796783800	6316208429	0.001353	96.98	92.92
YL2R50_3	46307070	6946060500	6371790312	0.000385	96.32	91.73
YL4R15_1	45423780	6813567000	6300636012	0.000399	96.64	92.47
YL4R15_2	52790912	7918636800	7400263756	0.001338	97.32	93.45
YL4R15_3	50207058	7531058700	6989781932	0.001348	96.89	92.81
YL4R25_1	48259156	7238873400	6763791370	0.001344	97.32	93.43
YL4R25_2	47974054	7196108100	6687170174	0.001333	97.04	92.92
YL4R25_3	47949814	7192472100	6713560090	0.000334	97.17	93.34
YL4R35_1	43198586	6479787900	6051797109	0.000339	97.16	93.39
YL4R35_2	52340568	7851085200	7278177594	0.00134	96.83	92.7
YL4R35_3	53734000	8060100000	7505252351	0.001349	97.03	93.11
YL4R45_1	47353138	7102970700	6597820562	0.000318	96.91	92.88
YL4R45_2	53696186	8054427900	7493068675	0.000352	97.02	93.03
YL4R45_3	52978514	7946777100	7353789254	0.000766	96.81	92.53
YL4R50_1	39358800	5903820000	5497750021	0.00134	97.12	93.12
YL4R50_2	48186226	7227933900	6731641933	0.00034	97.09	93.13
YL4R50_3	41811002	6271650300	5838334196	0.001336	97.04	93.09
*Note： YL, high VE material; YL, low VE material; R15, R20, R25, R30, R35, R40, R45, R50 stand for RNAseq at 15-50 DAF (days after flowering0. Each sample with three biological replicates.

## Sheet: Supplementary Table S4
Supplementary Table S4.DEGs (differentially expressed genes) between different DAF time points in YH and YL materials.
comparison group	up-genes	down-genes	total
YH01R15D_vs_YH01R25D	10784	7740	18524
YH01R25D_vs_YH01R35D	7281	8074	15355
YH01R35D_vs_YH01R45D	7105	9009	16114
YH01R45D_vs_YH01R50D	6599	11082	17681
YH07R15D_vs_YH07R25D	10122	7237	17359
YH07R25D_vs_YH07R35D	6750	7807	14557
YH07R35D_vs_YH07R45D	6753	8115	14868
YH07R45D_vs_YH07R50D	7144	12159	19303
YL02R15D_vs_YL02R25D	10756	8098	18854
YL02R25D_vs_YL02R35D	6701	6847	13548
YL02R35D_vs_YL02R45D	7766	8480	16246
YL02R45D_vs_YL02R50D	4806	8001	12807
YL04R15D_vs_YL04R25D	10572	7891	18463
YL04R25D_vs_YL04R35D	9207	7480	16687
YL04R35D_vs_YL04R45D	9942	14557	24499
YL04R45D_vs_YL04R50D	4329	6765	11094
YH01R15D_vs_YL02R15D	7165	7610	14775
YH01R15D_vs_YL04R15D	6731	9784	16515
YH07R15D_vs_YL02R15D	7309	7241	14550
YH07R15D_vs_YL04R15D	7067	9501	16568
YH01R25D_vs_YL02R25D	6326	6477	12803
YH01R25D_vs_YL04R25D	6313	8315	14628
YH07R25D_vs_YL02R25D	7580	7671	15251
YH07R25D_vs_YL04R25D	7609	9634	17243
YH01R35D_vs_YL02R35D	5820	4921	10741
YH01R35D_vs_YL04R35D	5963	5080	11043
YH07R35D_vs_YL02R35D	6685	5525	12210
YH07R35D_vs_YL04R35D	6653	5483	12136
YH01R45D_vs_YL02R45D	6926	4115	11041
YH01R45D_vs_YL04R45D	8332	10244	18576
YH07R45D_vs_YL02R45D	7312	4971	12283
YH07R45D_vs_YL04R45D	8470	10461	18931
YH01R50D_vs_YL02R50D	7644	3345	10989
YH01R50D_vs_YL04R50D	5376	5899	11275
YH07R50D_vs_YL02R50D	9980	5198	15178
YH07R50D_vs_YL04R50D	6038	6007	12045

## Sheet: Supplementary Table S5
Supplementary Table S5.Gene List of Chlorophyll Metabolism Related Pathways in Late Development of Rapeseed (35-50 Days)
Gene ID	Description
chlorophyll catabolic process
BnA04g0160250	Encodes a pheide a oxygenase (PAO)
BnC01g0454450	Encodes a pheide a oxygenase (PAO)
BnC03g0571980	Acts antagonistically with SGR1 to balance chlorophyll catabolism in chloroplasts with the dismantling and remobilizing of other cellular components in senescing leaf cells.
BnA01g0021660	Encodes a protein shown to have carboxylesterase activity, methyl IAA esterase activity, and methyl jasmonate esterase activity in vitro.
BnA03g0119080	Acts antagonistically with SGR1 to balance chlorophyll catabolism in chloroplasts with the dismantling and remobilizing of other cellular components in senescing leaf cells.
chlorophyll metabolic process
BnA09g0351570	Encodes a protein with glutamyl-tRNA reductase (GluTR) activity, catalyzing the NADPH-dependent reduction of Glu-tRNA(Glu) to glutamate 1-semialdehyde (GSA) with the release of free tRNA(Glu). It is involved in the early steps of chlorophyll biosynthesis.
BnA04g0160250	Encodes a pheide a oxygenase (PAO).
BnC07g0796810	Encodes GLK2, Golden2-like 2, one of a pair of partially redundant nuclear transcription factors that regulate chloroplast development in a cell-autonomous manner.
BnA02g0057270	Encodes GLK2, Golden2-like 3, one of a pair of partially redundant nuclear transcription factors that regulate chloroplast development in a cell-autonomous manner.
BnA03g0142280	Encodes a protein with 1-deoxyxylulose 5-phosphate synthase activity involved in the MEP pathway. It is essential for chloroplast development in Arabidopsis
BnC01g0446160	Positive regulator of light-regulated genes. Novel nuclear protein which requires light for its high level expression. The mRNA is cell-to-cell mobile.
BnC06g0751680	Encodes a putative ZIP protein with varying mRNA accumulation in leaves, stems and roots.
BnA07g0294270	Also induced in roots by low Pi and is likely involved in maintaining phosphate homeostasis.
BnA01g0030990	Encodes an early light-inducible protein
BnC04g0665440	Encodes an Arabidopsis response regulator (ARR) protein
BnC03g0564230	Encodes a NADPH thioredoxin reductase involved in chloroplast protection against oxidative damage.
BnUnng0952270	Homeodomain-like superfamily protein;
BnC01g0454450	Encodes a pheide a oxygenase (PAO).
BnC07g0799900	Encodes a light-harvesting-like protein that is involved in chlorophyll and tocopherol biosynthesis anchoring geranylgeranyl reductase in the thylakoid membrane.
BnC01g0448110	Encodes a protein with 1-deoxyxylulose 5-phosphate synthase activity involved in the MEP pathway. It is essential for chloroplast development in Arabidopsis
BnA03g0127360	GUN, genomes uncoupled, is necessary for coupling the expression of some nuclear genes to the functional state of the chloroplast.
BnC03g0571980	Acts antagonistically with SGR1 to balance chlorophyll catabolism in chloroplasts with the dismantling and remobilizing of other cellular components in senescing leaf cells.
BnC06g0734290	Encodes chlorophyllide <i>a</i> oxygenase which converts chlorophyllide <i>a</i> to chlorophyllide <i>b</i> by catalyzing two successive hydroxylations at the 7-methyl group of chlorophyllide <i>a</i> .
BnA01g0021660	Encodes a protein shown to have carboxylesterase activity, methyl IAA esterase activity, and methyl jasmonate esterase activity in vitro.
BnUnng0959380	Encodes a member of the GATA factor family of zinc finger transcription factors. Modulate chlorophyll biosynthesis and glutamate synthase (GLU1/Fd-GOGAT) expression.
BnA10g0417730	Homeodomain-like superfamily protein;
BnA03g0119080	Acts antagonistically with SGR1 to balance chlorophyll catabolism in chloroplasts with the dismantling and remobilizing of other cellular components in senescing leaf cells.
BnA02g0074970	Encodes a homodimeric Mo-enzyme with molybdopterin as organic component of the molybdenum cofactor.
BnA08g0316210	Encodes a putative ZIP protein with varying mRNA accumulation in leaves, stems and roots.
chlorophyll biosynthetic process
BnA09g0351570	Encodes a protein with glutamyl-tRNA reductase (GluTR) activity, catalyzing the NADPH-dependent reduction of Glu-tRNA(Glu) to glutamate 1-semialdehyde (GSA) with the release of free tRNA(Glu). It is involved in the early steps of chlorophyll biosynthesis.
BnC07g0796810	Encodes GLK2, Golden2-like 2, one of a pair of partially redundant nuclear transcription factors that regulate chloroplast development in a cell-autonomous manner.
BnA02g0057270	Encodes GLK2, Golden2-like 3, one of a pair of partially redundant nuclear transcription factors that regulate chloroplast development in a cell-autonomous manner.
BnA03g0142280	Encodes a protein with 1-deoxyxylulose 5-phosphate synthase activity involved in the MEP pathway. It is essential for chloroplast development in Arabidopsis
BnC01g0446160	Positive regulator of light-regulated genes. Novel nuclear protein which requires light for its high level expression. The mRNA is cell-to-cell mobile.
BnC06g0751680	Encodes a putative ZIP protein with varying mRNA accumulation in leaves, stems and roots.
BnA07g0294270	Also induced in roots by low Pi and is likely involved in maintaining phosphate homeostasis.
BnA01g0030990	Encodes an early light-inducible protein
BnC04g0665440	Encodes an Arabidopsis response regulator (ARR) protein
BnC03g0564230	Encodes a NADPH thioredoxin reductase involved in chloroplast protection against oxidative damage.
BnUnng0952270	Homeodomain-like superfamily protein;
BnC07g0799900	Encodes a light-harvesting-like protein that is involved in chlorophyll and tocopherol biosynthesis anchoring geranylgeranyl reductase in the thylakoid membrane.
BnC01g0448110	Encodes a protein with 1-deoxyxylulose 5-phosphate synthase activity involved in the MEP pathway. It is essential for chloroplast development in Arabidopsis
BnA03g0127360	GUN, genomes uncoupled, is necessary for coupling the expression of some nuclear genes to the functional state of the chloroplast.
BnC06g0734290	Encodes chlorophyllide <i>a</i> oxygenase which converts chlorophyllide <i>a</i> to chlorophyllide <i>b</i> by catalyzing two successive hydroxylations at the 7-methyl group of chlorophyllide <i>a</i> .
BnUnng0959380	Encodes a member of the GATA factor family of zinc finger transcription factors. Modulate chlorophyll biosynthesis and glutamate synthase (GLU1/Fd-GOGAT) expression.
BnA10g0417730	Homeodomain-like superfamily protein;
BnA08g0316210	Encodes a putative ZIP protein with varying mRNA accumulation in leaves, stems and roots.
regulation of chlorophyll metabolic process
BnC07g0796810	Encodes GLK2, Golden2-like 2, one of a pair of partially redundant nuclear transcription factors that regulate chloroplast development in a cell-autonomous manner.
BnA02g0057270	Encodes GLK2, Golden2-like 3, one of a pair of partially redundant nuclear transcription factors that regulate chloroplast development in a cell-autonomous manner.
BnA07g0294270	Also induced in roots by low Pi and is likely involved in maintaining phosphate homeostasis.
BnA01g0030990	Encodes an early light-inducible protein
BnC04g0665440	Encodes an Arabidopsis response regulator (ARR) protein
BnC03g0564230	Encodes a NADPH thioredoxin reductase involved in chloroplast protection against oxidative damage.
BnUnng0952270	Homeodomain-like superfamily protein;
BnC07g0799900	Encodes a light-harvesting-like protein that is involved in chlorophyll and tocopherol biosynthesis anchoring geranylgeranyl reductase in the thylakoid membrane.
BnC03g0571980	Acts antagonistically with SGR1 to balance chlorophyll catabolism in chloroplasts with the dismantling and remobilizing of other cellular components in senescing leaf cells.
BnUnng0959380	Encodes a member of the GATA factor family of zinc finger transcription factors. Modulate chlorophyll biosynthesis and glutamate synthase (GLU1/Fd-GOGAT) expression.
BnA10g0417730	Homeodomain-like superfamily protein;
BnA03g0119080	Acts antagonistically with SGR1 to balance chlorophyll catabolism in chloroplasts with the dismantling and remobilizing of other cellular components in senescing leaf cells.
regulation of chlorophyll biosynthetic process
BnC07g0796810	Encodes GLK2, Golden2-like 2, one of a pair of partially redundant nuclear transcription factors that regulate chloroplast development in a cell-autonomous manner.
BnA02g0057270	Encodes GLK2, Golden2-like 3, one of a pair of partially redundant nuclear transcription factors that regulate chloroplast development in a cell-autonomous manner.
BnA07g0294270	Also induced in roots by low Pi and is likely involved in maintaining phosphate homeostasis.
BnA01g0030990	Encodes an early light-inducible protein
BnC04g0665440	Encodes an Arabidopsis response regulator (ARR) protein
BnC03g0564230	Encodes a NADPH thioredoxin reductase involved in chloroplast protection against oxidative damage.
BnUnng0952270	Homeodomain-like superfamily protein;
BnC07g0799900	Encodes a light-harvesting-like protein that is involved in chlorophyll and tocopherol biosynthesis anchoring geranylgeranyl reductase in the thylakoid membrane.
BnUnng0959380	Encodes a member of the GATA factor family of zinc finger transcription factors. Modulate chlorophyll biosynthesis and glutamate synthase (GLU1/Fd-GOGAT) expression.
BnA10g0417730	Homeodomain-like superfamily protein;

## Sheet: Supplementary Table S6
Supplementary Table S6. Gene List of yellow, blue and turquois module genes from WGCNA analysis
module	MEyellow	MEblue	MEturquoise	MEgreen
Gene ID	BnC04g0675190	BnC02g0521850	BnA08g0320410	BnC03g0544300
	BnA09g0335450	BnC05g0688980	BnA05g0209770	BnC01g0448390
	BnC06g0750460	BnA10g0396020	BnC04g0660230	BnA03g0097680
	BnUnng0979760	BnC08g0876080	BnA04g0169380	BnA10g0393150
	BnUnng0971230	BnC03g0569950	BnC01g0445410	BnC01g0445800
	BnC05g0722160	BnA10g0394880	BnA01g0019150	BnC07g0826250
	BnA08g0334150	BnA09g0390250	BnC09g0888940	BnA10g0393160
	BnA06g0265320	BnA09g0391700	BnA06g0266890	BnA01g0022230
	BnA05g0222370	BnC05g0687820	BnC08g0873960	BnA02g0046980
	BnA04g0183370	BnA05g0205720	BnUnng0999000	BnC01g0445780
	BnA05g0213350	BnA09g0371860	BnC04g0667890	BnA10g0396640
	BnC06g0756740	BnC06g0749590	BnC01g0438850	BnC01g0445810
	BnUnng0937440	BnA03g0121070	BnA04g0179390	BnA03g0122170
	BnA09g0368690	BnC01g0465510	BnA02g0045370	BnA02g0066030
	BnA09g0353910	BnC08g0864040	BnA02g0057320	BnA01g0019500
	BnA07g0274400	BnC06g0770030	BnC06g0758980	BnC03g0605640
	BnUnng0995730	BnA09g0383160	BnC04g0657840	BnUnng0950440
	BnA10g0405890	BnA03g0123260	BnA03g0136650	BnC03g0550500
	BnA01g0004090	BnUnng0944110	BnA10g0422680	BnC05g0687290
	BnC05g0732190	BnC03g0603210	BnA01g0016510	BnA01g0010530
	BnA02g0046650	BnA09g0390210	BnA04g0167240	BnA10g0393140
	BnA09g0384480	BnA05g0211890	BnC08g0858510	BnC03g0537960
	BnC03g0611000	BnA09g0381490	BnA09g0337430	BnA01g0019490
	BnC03g0559440	BnC03g0533530	BnA01g0001040	BnA02g0060830
	BnA05g0199840	BnC01g0462060	BnA10g0394600	BnA08g0321950
	BnC09g0926010	BnA03g0118150	BnA09g0348880	BnC07g0800270
	BnC03g0584660	BnA06g0243660	BnC08g0838610	BnA03g0113680
	BnA04g0159370	BnC08g0851990	BnA09g0360330	BnA02g0048840
	BnC02g0494760	BnC03g0582140	BnC02g0497020	BnA02g0049730
	BnC05g0690050	BnA07g0279050	BnA07g0287050	BnA01g0038110
	BnA02g0068470	BnC04g0684650	BnC05g0696860	BnC07g0789990
	BnA03g0104080	BnA03g0090410	BnA07g0297250	BnC04g0633380
	BnA08g0334770	BnUnng0983090	BnUnng0965830	BnA10g0419800
	BnC05g0712830	BnA03g0118280	BnA03g0127810	BnA09g0392080
	BnA09g0389860	BnA09g0380460	BnA06g0248870	BnA02g0088440
	BnA09g0391650	BnA03g0117190	BnC05g0689350	BnC04g0669980
	BnC04g0639070	BnC03g0570180	BnA06g0232140	BnC04g0648300
	BnA03g0123650	BnA03g0138530	BnC07g0787350	BnC03g0575710
	BnUnng0994490	BnA07g0290390	BnA03g0109200	BnUnng1019260
	BnA03g0103440	BnA03g0126280	BnC07g0819000	BnA03g0134790
	BnA10g0395170	BnA09g0356480	BnC08g0875900	BnC01g0447830
	BnA01g0035220	BnA01g0022720	BnA02g0050160	BnA01g0027370
	BnA03g0101300	BnA06g0236760	BnC06g0737530	BnC09g0891080
	BnC04g0649600	BnC03g0561110	BnA06g0232280	BnA08g0317650
	BnC05g0728750	BnA02g0055050	BnA09g0346140	BnC04g0628620
	BnA05g0191940	BnC09g0904210	BnC06g0749040	BnC04g0668340
	BnUnng1012010	BnC08g0865450	BnC04g0633840	BnA02g0056400
	BnA01g0040490	BnA09g0373520	BnA02g0055870	BnA06g0248250
	BnUnng0971240	BnC03g0569190	BnA09g0387140	BnUnng0941040
	BnC05g0725720	BnC06g0757040	BnC09g0916340	BnA06g0237110
	BnA09g0363900	BnC03g0558140	BnA05g0206410	BnUnng0963580
	BnC07g0826390	BnC04g0652950	BnC08g0853830	BnA06g0258940
	BnA01g0039370	BnA05g0204120	BnA06g0229490	BnA03g0137100
	BnA03g0117240	BnC06g0757030	BnC01g0425720	BnC07g0834150
	BnA08g0303790	BnA10g0406600	BnA02g0060280	BnC09g0925810
	BnC03g0569220	BnC07g0802030	BnC01g0439230	BnC03g0610500
	BnA08g0318010	BnC04g0664420	BnA03g0132590	BnC07g0812900
	BnUnng0949540	BnA02g0053520	BnC06g0754810	BnA09g0357290
	BnA04g0183480	BnC05g0707560	BnC09g0929730	BnC09g0889960
	BnA10g0400730	BnC03g0610930	BnUnng1002790	BnC09g0932910
	BnC05g0691490	BnC09g0920450	BnA02g0053290	BnUnng1013450
	BnA05g0218390	BnC03g0568660	BnA08g0323430	BnA02g0049060
	BnC03g0602540	BnA09g0388160	BnA02g0049840	BnA05g0207450
	BnC03g0554820	BnC05g0685540	BnC08g0838040	BnC04g0650810
	BnA07g0302630	BnA09g0356920	BnA02g0088930	BnC06g0774130
	BnC01g0459950	BnA09g0368030	BnC05g0693910	BnC02g0489480
	BnA03g0111110	BnA09g0380750	BnC05g0720220	BnA10g0412580
	BnC04g0657050	BnC09g0897010	BnA01g0041050	BnA05g0203090
	BnA09g0363600	BnA07g0273300	BnA09g0336840	BnUnng0994940
	BnC03g0602890	BnA06g0255190	BnA04g0179720	BnC06g0749370
	BnC07g0835740	BnA03g0113470	BnC02g0513680	BnUnng0971180
	BnC05g0700460	BnA01g0019820	BnC09g0930150	BnA06g0254910
	BnC07g0793410	BnC02g0508380	BnA03g0104420	BnA03g0122810
	BnC07g0802870	BnA07g0275560	BnC03g0610890	BnA10g0419490
	BnC08g0879330	BnC03g0554970	BnA08g0314970	BnC03g0592870
	BnC06g0748320	BnUnng0970960	BnA06g0225710	BnUnng0991010
	BnA05g0219920	BnC07g0825250	BnUnng0997760	BnA03g0116450
	BnA10g0394040	BnUnng0954890	BnC05g0693920	BnC08g0862180
	BnC07g0795500	BnA02g0074410	BnC06g0751830	BnA09g0337580
	BnA09g0355470	BnA06g0239410	BnA09g0341240	BnC01g0453140
	BnUnng0950460	BnA07g0279040	BnC01g0438150	BnA03g0095820
	BnUnng1013590	BnC03g0544410	BnA03g0116900	BnA06g0249230
	BnA08g0320890	BnA01g0035350	BnA04g0168570	BnC03g0565830
	BnC05g0707550	BnC07g0812620	BnA08g0317950	BnC05g0687630
	BnA06g0227650	BnC07g0777010	BnUnng0960690	BnA09g0380780
	BnA09g0389950	BnUnng1008210	BnA06g0243910	BnC05g0723990
	BnC06g0745270	BnA04g0179740	BnC04g0636790	BnC01g0444590
	BnUnng0935530	BnA02g0064970	BnC09g0890590	BnC03g0589860
	BnC08g0843660	BnA03g0103000	BnUnng0948070	BnC08g0837640
	BnC02g0498020	BnA04g0169330	BnC03g0612950	BnC08g0856420
	BnA06g0268260	BnA03g0110790	BnC05g0687660	BnC01g0438940
	BnC08g0856810	BnA01g0042610	BnA02g0051760	BnA05g0220620
	BnA03g0147270	BnC05g0725410	BnUnng0974290	BnA03g0122970
	BnA01g0029350	BnC04g0643750	BnC04g0662430	BnC03g0555820
	BnA07g0270650	BnA09g0344930	BnA07g0296030	BnC06g0764200
	BnC03g0561700	BnC07g0807870	BnUnng0968830	BnC04g0651840
	BnA07g0280990	BnA04g0180540	BnA04g0166570	BnC04g0642060
	BnA06g0262900	BnA03g0119080	BnA03g0101600	BnC09g0928550
	BnC03g0602670	BnC03g0590840	BnUnng0989730	BnC07g0781330
	BnC04g0661970	BnA01g0002890	BnC01g0451260	BnA10g0404090
	BnC08g0855520	BnA07g0298190	BnA02g0050310	BnA09g0357730
	BnC04g0632260	BnA07g0287040	BnC03g0551490	BnA01g0009190
	BnA08g0305060	BnC04g0681200	BnA08g0328670	BnA09g0389740
	BnUnng0959960	BnC05g0720090	BnC05g0732310	BnC05g0731650
	BnC01g0425450	BnC02g0494330	BnA07g0288110	BnA04g0159310
	BnC09g0925500	BnC08g0857100	BnC02g0482510	BnC03g0615750
	BnC06g0771360	BnA03g0097810	BnA08g0309250	BnA06g0251250
	BnA03g0117170	BnA03g0149240	BnA08g0331950	BnC04g0639350
	BnC04g0684680	BnA10g0411350	BnA04g0177610	BnC05g0703200
	BnA02g0051280	BnA02g0082650	BnA05g0191300	BnA10g0419930
	BnA02g0072730	BnC03g0532830	BnA03g0117080	BnA09g0355490
	BnC09g0912990	BnA02g0047590	BnUnng0976590	BnUnng0943880
	BnA09g0348860	BnA06g0251830	BnA05g0221710	BnC02g0521490
	BnA07g0281310	BnC01g0424420	BnA03g0137380	BnA09g0365420
	BnC01g0438970	BnA04g0182760	BnC03g0572430	BnC05g0691850
	BnC03g0569110	BnC04g0644210	BnA04g0171430	BnC04g0622520
	BnC03g0555190	BnA09g0372130	BnA02g0050730	BnA02g0047050
	BnA06g0232150	BnC01g0430510	BnA01g0038050	BnA01g0012690
	BnC04g0619120	BnC03g0559330	BnA09g0344240	BnUnng1019150
	BnA04g0164850	BnC03g0606600	BnUnng1016320	BnA01g0033200
	BnA10g0414260	BnA03g0148930	BnC04g0630480	BnC02g0521050
	BnA03g0120870	BnA05g0214670	BnA01g0012230	BnA09g0358730
	BnC03g0534920	BnA02g0063960	BnA01g0007800	BnA02g0045460
	BnUnng0989540	BnA01g0015100	BnC08g0851490	BnA09g0362960
	BnC06g0771730	BnA10g0403030	BnA02g0048130	BnA06g0256400
	BnA07g0281750	BnA02g0052500	BnC06g0774120	BnA01g0017580
	BnA07g0291540	BnA07g0275840	BnA09g0353510	BnA06g0241050
	BnC09g0896880	BnC07g0817200	BnA01g0043020	BnA08g0332430
	BnC02g0517020	BnA02g0063910	BnC05g0691100	BnUnng0941970
	BnC05g0701620	BnA03g0134800	BnA08g0331120	BnC08g0869180
	BnA04g0178310	BnA03g0157440	BnA10g0420100	BnA08g0332410
	BnC08g0837570	BnA10g0404770	BnA09g0389650	BnC07g0795810
	BnC08g0869200	BnA08g0316820	BnA09g0360390	BnC08g0847240
	BnA08g0307120	BnA06g0245830	BnUnng0990970	BnA09g0346350
	BnA09g0342200	BnC07g0808590	BnA08g0303800	BnC09g0925800
	BnA04g0163540	BnA05g0195890	BnC04g0628040	BnC01g0427350
	BnC05g0693780	BnA07g0284820	BnA04g0185140	BnA03g0108070
	BnC03g0542500	BnA10g0406210	BnUnng0972180	BnC03g0584310
	BnA09g0342920	BnC05g0688900	BnA09g0350430	BnC03g0567460
	BnA01g0004080	BnC04g0672900	BnC04g0630190	BnC05g0709310
	BnC04g0641380	BnC08g0859540	BnA04g0161480	BnA05g0193110
	BnA04g0184630	BnC09g0898090	BnA02g0071710	BnUnng0956770
	BnA03g0117210	BnA02g0057190	BnC06g0756150	BnC03g0536980
	BnA06g0232090	BnC05g0711950	BnC06g0763950	BnA07g0283370
	BnUnng0985830	BnA03g0098840	BnC05g0699310	BnA03g0098340
	BnA05g0201110	BnA03g0130770	BnC03g0531690	BnC04g0627250
	BnUnng1009480	BnA06g0234510	BnC09g0915030	BnC06g0756210
	BnA09g0386460	BnC04g0666690	BnC05g0728490	BnUnng1011930
	BnUnng0965630	BnC07g0786220	BnC01g0465260	BnC05g0690830
	BnA10g0412260	BnC03g0579550	BnC08g0881110	BnA10g0412570
	BnA09g0337130	BnUnng1002320	BnC08g0843850	BnA03g0091950
	BnC02g0486840	BnC06g0764890	BnA02g0054040	BnC08g0870780
	BnA06g0238920	BnA09g0348850	BnC06g0758510	BnA07g0286490
	BnA01g0020010	BnA05g0204210	BnUnng0939730	BnA02g0084230
	BnA03g0097190	BnA03g0103960	BnC01g0446940	BnA03g0094780
	BnA06g0239040	BnC05g0725210	BnA05g0194310	BnC02g0516440
	BnA09g0336560	BnA07g0281100	BnA05g0193140	BnC06g0775130
	BnA03g0102530	BnC02g0511570	BnA10g0423400	BnA03g0120750
	BnA04g0171890	BnA07g0279830	BnC05g0726060	BnA10g0420630
	BnC08g0885500	BnC03g0595310	BnA01g0019800	BnA10g0412020
	BnA03g0150840	BnC05g0709980	BnC04g0680660	BnA08g0321640
	BnA09g0359310	BnC03g0553320	BnA06g0227500	BnA01g0016500
	BnC08g0876300	BnC06g0749270	BnC03g0591830	BnA03g0091560
	BnC01g0434520	BnA03g0147310	BnA10g0400980	BnA06g0243640
	BnC08g0843960	BnC09g0934500	BnA07g0288270	BnC02g0501720
	BnC05g0691660	BnA07g0286120	BnA09g0337860	BnA09g0342320
	BnC08g0873890	BnA02g0056850	BnA05g0222680	BnC04g0649590
	BnA05g0200120	BnA09g0375380	BnA03g0110540	BnC07g0795780
	BnA06g0249220	BnA08g0311250	BnC09g0903470	BnC06g0742190
	BnA09g0385130	BnA04g0174860	BnC09g0931020	BnC04g0632930
	BnC05g0692090	BnA07g0302970	BnA01g0032010	BnA07g0298560
	BnA06g0232820	BnC07g0797160	BnA03g0117230	BnA10g0414250
	BnC02g0495280	BnA07g0273420	BnA03g0122750	BnC03g0584020
	BnUnng0938630	BnA10g0405870	BnC09g0930920	BnC06g0767460
	BnC01g0461360	BnA10g0419620	BnA09g0351100	BnC08g0864060
	BnA09g0342360	BnA06g0231390	BnA03g0157030	BnC07g0811400
	BnA01g0022730	BnA02g0048530	BnA03g0114650	BnA02g0064270
	BnC01g0430390	BnC02g0500460	BnA03g0131600	BnA02g0056960
	BnA01g0002990	BnC01g0466020	BnUnng0958960	BnA07g0288500
	BnA10g0398350	BnA01g0026650	BnUnng0935380	BnC03g0594100
	BnA05g0207840	BnA05g0212830	BnC09g0928240	BnA09g0387050
	BnA09g0354980	BnC03g0581730	BnA08g0309290	BnA01g0040480
	BnC05g0711570	BnA07g0285430	BnC08g0843790	BnA05g0200350
	BnUnng0937370	BnC08g0874780	BnA09g0378440	BnA02g0058180
	BnA09g0367240	BnA09g0337700	BnA01g0044030	BnUnng0956480
	BnA09g0349380	BnC05g0732330	BnUnng0968680	BnUnng0982000
	BnC09g0896680	BnC05g0696690	BnA07g0301250	BnA10g0422600
	BnC09g0927940	BnA08g0305500	BnC03g0583030	BnUnng0998750
	BnA03g0155550	BnC05g0730170	BnA06g0223550	BnA06g0264050
	BnA05g0217830	BnUnng0973340	BnC07g0829050	BnA04g0175870
	BnC05g0687090	BnUnng0941520	BnA03g0147350	BnC03g0586280
	BnA10g0421810	BnC08g0874810	BnA04g0177100	BnA10g0411040
	BnA02g0058590	BnC08g0852490	BnA07g0300080	BnA01g0002540
	BnA04g0179970	BnC06g0757310	BnA05g0210150	BnC07g0784160
	BnC05g0697150	BnA02g0050380	BnA06g0232070	BnA05g0200010
	BnA07g0282260	BnC03g0578400	BnC02g0494920	BnA09g0346050
	BnC03g0531160	BnC03g0599980	BnC09g0927790	BnA07g0300880
	BnC03g0574460	BnA06g0243260	BnUnng0937070	BnC04g0682510
	BnA02g0051430	BnA07g0290820	BnA07g0301550	BnC04g0635470
	BnC09g0915930	BnA01g0039410	BnUnng0971050	BnC03g0538800
	BnC03g0552070	BnUnng0995420	BnA04g0175530	BnC07g0816670
	BnC05g0690320	BnA06g0252310	BnA02g0075140	BnC05g0703920
	BnUnng0958040	BnA05g0219420	BnC03g0560810	BnC04g0676440
	BnC01g0438110	BnA05g0221830	BnC03g0586700	BnA05g0198010
	BnA06g0266280	BnA08g0316570	BnC07g0808850	BnA01g0021580
	BnA06g0246590	BnC03g0542780	BnC04g0654990
	BnA06g0225040	BnUnng0961640	BnC01g0424980
	BnA05g0186030	BnA01g0035840	BnC04g0659500
	BnUnng0952790	BnA01g0016310	BnA03g0148570
	BnA03g0132360	BnC05g0728310	BnA02g0046260
	BnC03g0582250	BnA01g0005900	BnC04g0639020
	BnC08g0877260	BnUnng0937110	BnC04g0681000
	BnC03g0586470	BnC08g0875660	BnA03g0107780
	BnC02g0486160	BnC05g0684920	BnA08g0308770
	BnC08g0883900	BnC03g0571980	BnC06g0772890
	BnC02g0519660	BnC05g0691190	BnC05g0716160
	BnA07g0294030	BnC08g0867200	BnA10g0413610
	BnA02g0067750	BnA02g0078020	BnA09g0358520
	BnC05g0722930	BnA03g0149180	BnA03g0139200
	BnC08g0874360	BnA09g0367510	BnC03g0552450
	BnC06g0734310	BnA03g0156910	BnC01g0428370
	BnA09g0369030	BnA09g0387590	BnA07g0288260
	BnC04g0664510	BnA01g0022960	BnC03g0603490
	BnA08g0321330	BnC03g0570240	BnA07g0292140
	BnA07g0274410	BnC02g0524220	BnA06g0227120
	BnA08g0313200	BnA02g0047180	BnC03g0597980
	BnC08g0883910	BnC09g0927050	BnC04g0653060
	BnC07g0823070	BnC05g0698550	BnA09g0350180
	BnUnng0964050	BnA09g0365280	BnA01g0033840
	BnA09g0389030	BnA02g0070610	BnC07g0788870
	BnA09g0389400	BnA05g0217110	BnA02g0047460
	BnC03g0540940	BnA05g0204390	BnC05g0700020
	BnC05g0686350	BnUnng1007590	BnA10g0403510
	BnA01g0043120	BnC09g0896820	BnA03g0098600
	BnA06g0229290	BnC03g0552120	BnC05g0694770
	BnC07g0798900	BnC03g0548580	BnC01g0449550
	BnA06g0266390	BnA06g0259910	BnA02g0058470
	BnC03g0570330	BnA03g0142880	BnA02g0064760
	BnA07g0275900	BnC04g0667960	BnA06g0263240
	BnA07g0299090	BnA06g0244790	BnA03g0125420
	BnA08g0324360	BnA10g0398410	BnC04g0668810
	BnC08g0845150	BnC04g0668860	BnC01g0427880
	BnA05g0214660	BnA05g0210990	BnA10g0400140
	BnA09g0366590	BnA10g0410380	BnUnng0940600
	BnA01g0032070	BnA07g0293220	BnC06g0744990
	BnC07g0790190	BnUnng1018320	BnA06g0259220
	BnA03g0148090	BnA01g0001240	BnC04g0680860
	BnC03g0531170	BnC03g0613100	BnC01g0428630
	BnA01g0038380	BnA01g0014610	BnA06g0226780
	BnA02g0090050	BnUnng0987470	BnA06g0259070
	BnC06g0742580	BnA05g0199030	BnC02g0514650
	BnA03g0104720	BnA03g0112400	BnA02g0069340
	BnC07g0805300	BnUnng0997670	BnA06g0240260
	BnC01g0424850	BnC01g0457810	BnA09g0372790
	BnA06g0257310	BnC03g0593200	BnA01g0023270
	BnC03g0609270	BnA10g0413470	BnA01g0038560
	BnC06g0767710	BnUnng0972360	BnC03g0597390
	BnA01g0031600	BnUnng0947720	BnA04g0175480
	BnUnng0958330	BnC01g0441330	BnA09g0362210
	BnA03g0143100	BnUnng0990730	BnC01g0425970
	BnC07g0813820	BnA01g0030720	BnA01g0028910
	BnA07g0272100	BnC08g0849880	BnA03g0141710
	BnC09g0914690	BnA01g0036810	BnA02g0070220
	BnC07g0834580	BnA09g0361430	BnC03g0547000
	BnC03g0561180	BnA06g0227430	BnC05g0706410
	BnC08g0876440	BnC01g0442920	BnC09g0904810
	BnC04g0669710	BnA08g0317850	BnC05g0722550
	BnA09g0376950	BnC09g0890160	BnC06g0772050
	BnA07g0280350	BnC09g0916320	BnA05g0214340
	BnC04g0627800	BnC04g0640960	BnA07g0278220
	BnC04g0638380	BnA03g0090360	BnA07g0300950
	BnC06g0765220	BnC09g0927140	BnA03g0118190
	BnUnng0938980	BnC02g0511390	BnC02g0503880
	BnA04g0166940	BnA10g0398850	BnC08g0863200
	BnA03g0115990	BnUnng0980970	BnC07g0832880
	BnA02g0075260	BnC05g0726700	BnA08g0332020
	BnA01g0040680	BnC06g0763540	BnC09g0911910
	BnC05g0685600	BnC09g0918910	BnUnng0941770
	BnA03g0108450	BnA03g0100490	BnA08g0310660
	BnC08g0862270	BnC03g0561650	BnC07g0830860
	BnA02g0053500	BnA09g0342260	BnA03g0101730
	BnC01g0436040	BnC09g0919150	BnC04g0681010
	BnA09g0389330	BnA02g0083240	BnA06g0250030
	BnA10g0417180	BnC05g0690930	BnC01g0425730
	BnC08g0870050	BnA02g0065510	BnA01g0042490
	BnUnng0961380	BnA01g0043050	BnA06g0233480
	BnA09g0379230	BnC04g0676250	BnA01g0003420
	BnA02g0080910	BnC06g0754630	BnA01g0042460
	BnC05g0693750	BnA06g0263800	BnA06g0241180
	BnA08g0321320	BnA10g0416740	BnC09g0929820
	BnC07g0816940	BnC02g0504450	BnA06g0266190
	BnA10g0418670	BnA09g0357060	BnC07g0797010
	BnC01g0427800	BnC05g0693080	BnC09g0923730
	BnA07g0287420	BnC03g0596750	BnA09g0389290
	BnC07g0799900	BnC06g0759610	BnA05g0195370
	BnC07g0825310	BnA09g0364520	BnA08g0323310
	BnA02g0079710	BnC06g0760460	BnA02g0081310
	BnA09g0386980	BnA09g0335920	BnUnng0955350
	BnA09g0372590	BnA03g0117070	BnA02g0086930
	BnA02g0082930	BnA09g0381700	BnA07g0277870
	BnC04g0632540	BnC08g0855800	BnC04g0646230
	BnA02g0081790	BnA02g0071640	BnA05g0196210
	BnA08g0321020	BnA03g0109320	BnUnng0972780
	BnC06g0740550	BnC04g0630400	BnA10g0421110
	BnA04g0179960	BnC03g0565670	BnC04g0666210
	BnA06g0231700	BnUnng0955850	BnC04g0679260
	BnA02g0090000	BnA09g0354750	BnA08g0317860
	BnA08g0323500	BnA10g0413960	BnC06g0734950
	BnC03g0563960	BnC08g0843240	BnC04g0642240
	BnA04g0174470	BnC07g0806290	BnA01g0044190
	BnC08g0865840	BnA03g0122660	BnC08g0862950
	BnC03g0541540	BnA09g0354070	BnC07g0834110
	BnC03g0565390	BnA08g0308780	BnC04g0670500
	BnC07g0786880	BnA02g0087910	BnA04g0164970
	BnA01g0005800	BnC08g0857110	BnC07g0777750
	BnC08g0857210	BnC03g0537560	BnA06g0265100
	BnA03g0126720	BnA03g0092230	BnC07g0836190
	BnA09g0338320	BnA05g0196170	BnC05g0725070
	BnA10g0398980	BnA10g0420150	BnA08g0322470
	BnA03g0113640	BnC03g0617850	BnA05g0193540
	BnC08g0865170	BnC09g0909960	BnA01g0001970
	BnC04g0656360	BnA09g0354470	BnC06g0749530
	BnC04g0622810	BnA07g0298320	BnC08g0861090
	BnUnng1005890	BnC05g0726050	BnC05g0726310
	BnC07g0783670	BnUnng0968530	BnC03g0531640
	BnA10g0423640	BnA07g0270860	BnC02g0527270
	BnA07g0277080	BnA09g0344350	BnA03g0106160
	BnC05g0719730	BnC09g0909580	BnA02g0061190
	BnA01g0035820	BnA09g0341630	BnA02g0060840
	BnC09g0907450	BnA02g0056660	BnC05g0711210
	BnA02g0062890	BnC05g0722940	BnA04g0169260
	BnC03g0601330	BnC03g0558550	BnA05g0199810
	BnC03g0569690	BnA03g0149830	BnA06g0251770
	BnC03g0544020	BnA06g0247940	BnUnng1000260
	BnC09g0906490	BnA02g0071940	BnA05g0221810
	BnA09g0359620	BnC03g0576580	BnA08g0304320
	BnC07g0836360	BnC05g0727410	BnA03g0137550
	BnA07g0270770	BnC07g0779050	BnA06g0241410
	BnA02g0077120	BnA08g0306840	BnC04g0670550
	BnC04g0651800	BnC01g0445560	BnC08g0882750
	BnC07g0813660	BnA10g0400850	BnA06g0266500
	BnC07g0816590	BnA04g0176460	BnC01g0440870
	BnA01g0016480	BnC06g0774870	BnC08g0849600
	BnA03g0129830	BnA06g0267030	BnA09g0341230
	BnC07g0791560	BnC08g0853520	BnC05g0698480
	BnC02g0484580	BnC04g0679280	BnC09g0888550
	BnA04g0172960	BnC07g0821670	BnC07g0806060
	BnC03g0572030	BnC01g0447730	BnA05g0199400
	BnA09g0390180	BnC03g0549940	BnC03g0597450
	BnC02g0501900	BnA09g0388430	BnC05g0690960
	BnA05g0195920	BnUnng0995100	BnA02g0069950
	BnA01g0030930	BnA01g0021860	BnC09g0890600
	BnA06g0262010	BnA06g0267600	BnA05g0222300
	BnC03g0572480	BnC09g0894360	BnA08g0315570
	BnA02g0055710	BnC09g0934010	BnC01g0451120
	BnA05g0189380	BnA03g0110420	BnC03g0536280
	BnUnng0993410	BnA03g0104640	BnA03g0137140
	BnA03g0153130	BnC05g0726460	BnA10g0423380
	BnA01g0041180	BnC02g0510590	BnA04g0166480
	BnC03g0603400	BnC08g0849790	BnA01g0041770
	BnC03g0531970	BnUnng0989260	BnC07g0836490
	BnA03g0130850	BnC06g0736680	BnA06g0225650
	BnA08g0308660	BnC09g0933740	BnA02g0049610
	BnA09g0373480	BnA04g0174060	BnC01g0467660
	BnC02g0520040	BnC04g0677640	BnC04g0680080
	BnA06g0250120	BnC05g0718840	BnA02g0084850
	BnA03g0156520	BnC01g0462190	BnA09g0387030
	BnA01g0035770	BnA06g0227100	BnA07g0271680
	BnA01g0035780	BnC08g0871630	BnC02g0520940
	BnA03g0098550	BnC02g0498860	BnC03g0572750
	BnA08g0330110	BnA01g0037660	BnC07g0809340
	BnA08g0324480	BnUnng0991540	BnA02g0053970
	BnA08g0332310	BnC01g0468230	BnUnng0979380
	BnA01g0029550	BnA02g0054610	BnA10g0401910
	BnA06g0252480	BnC07g0824360	BnA03g0114210
	BnA10g0396940	BnA05g0198540	BnA05g0213840
	BnA07g0302080	BnC09g0927860	BnA02g0068270
	BnC02g0487500	BnA07g0285770	BnA04g0160140
	BnC02g0498870	BnA03g0109690	BnC05g0691160
	BnA05g0207430	BnA03g0104250	BnC08g0885010
	BnA07g0271920	BnC06g0744490	BnC05g0685270
	BnC02g0524450	BnA03g0107580	BnA10g0405010
	BnA03g0119100	BnA07g0291820	BnC04g0656030
	BnA05g0207900	BnA04g0171900	BnC05g0707400
	BnC05g0716940	BnC03g0609600	BnA01g0032310
	BnA09g0359780	BnC06g0764380	BnC03g0587270
	BnA03g0133960	BnC01g0442090	BnC01g0438440
	BnC01g0449370	BnC01g0430630	BnC01g0442030
	BnC09g0897100	BnC03g0611040	BnC02g0498590
	BnC06g0770890	BnA10g0417250	BnA05g0219580
	BnA09g0380400	BnUnng0990910	BnC09g0918740
	BnC08g0864880	BnA03g0157400	BnA06g0226910
	BnA09g0371770	BnUnng0937530	BnA07g0283720
	BnC02g0524890	BnC07g0816510	BnA02g0058460
	BnUnng1016430	BnA02g0049700	BnA02g0046300
	BnUnng0945690	BnC01g0463660	BnC05g0719600
	BnUnng0983150	BnA01g0024290	BnC05g0692000
	BnC08g0866080	BnA02g0048140	BnC09g0927350
	BnA05g0208670	BnA03g0107570	BnC08g0855290
	BnUnng1014180	BnA01g0019250	BnC02g0509300
	BnA06g0251090	BnA06g0234130	BnA07g0288540
	BnC03g0569250	BnA06g0247010	BnC04g0671760
	BnA09g0339500	BnUnng1004240	BnA06g0250890
	BnC07g0809760	BnA02g0071480	BnA02g0083090
	BnUnng0943260	BnA07g0299800	BnA10g0413390
	BnA10g0393400	BnA10g0406610	BnC09g0913310
	BnA01g0024780	BnC02g0526610	BnC07g0803360
	BnC05g0703130	BnA08g0329310	BnC03g0540600
	BnA08g0304570	BnA02g0069430	BnC01g0426270
	BnC04g0662200	BnA05g0188490	BnA10g0407940
	BnC05g0711190	BnA05g0188510	BnA01g0000420
	BnA01g0038220	BnA02g0068350	BnA03g0152900
	BnA02g0050120	BnC02g0522150	BnA09g0372950
	BnA09g0374240	BnC02g0500660	BnC05g0696680
	BnUnng1019220	BnA09g0379420	BnC09g0889040
	BnA06g0250690	BnC05g0701220	BnC03g0559260
	BnA09g0348750	BnA01g0032940	BnC05g0719540
	BnC02g0506990	BnA07g0268910	BnC03g0567510
	BnC02g0494640	BnA10g0419130	BnA05g0197540
	BnA08g0314880	BnC08g0876460	BnA05g0214920
	BnA09g0381950	BnA06g0262740	BnA05g0196530
	BnA04g0165480	BnC01g0434840	BnA04g0177700
	BnC01g0453050	BnA06g0227620	BnUnng0983200
	BnA08g0331220	BnC08g0873750	BnC08g0862190
	BnA08g0317610	BnA09g0357040	BnA02g0082970
	BnC09g0906450	BnC07g0822000	BnC06g0735620
	BnA06g0250620	BnC04g0636980	BnC05g0717280
	BnC07g0824280	BnC09g0919610	BnA03g0156960
	BnA05g0198350	BnC06g0761770	BnA01g0030990
	BnA05g0207600	BnC04g0675920	BnA09g0339660
	BnC03g0545440	BnC03g0571640	BnC02g0523000
	BnC03g0591260	BnC01g0425540	BnA05g0185910
	BnA03g0116200	BnUnng0974210	BnC01g0450730
	BnC03g0539160	BnA07g0290230	BnUnng0996650
	BnC05g0729140	BnA05g0222420	BnA06g0252760
	BnC03g0554660	BnC01g0461620	BnA02g0059980
	BnA09g0380650	BnC04g0623900	BnA02g0050010
	BnA03g0148820	BnA03g0120040	BnUnng0968270
	BnC05g0718800	BnA03g0102440	BnA03g0090420
	BnA03g0110530	BnC05g0702390	BnA01g0023850
	BnC04g0664100	BnC01g0444190	BnC05g0706050
	BnC03g0581780	BnA02g0052140	BnA05g0186210
	BnA04g0162870	BnA06g0238900	BnC06g0767930
	BnA01g0015200	BnUnng0953040	BnA08g0331200
	BnA01g0000900	BnA10g0421630	BnA03g0155820
	BnA06g0259820	BnA10g0422360	BnA06g0245510
	BnUnng0971440	BnA02g0048360	BnC08g0880350
		BnA01g0016820	BnC02g0502340
		BnUnng1019420	BnA03g0097530
		BnA03g0094720	BnA03g0105700
		BnC09g0906510	BnC04g0655830
		BnC03g0610400	BnA05g0200210
		BnA03g0131120	BnC02g0506350
		BnC02g0497790	BnC06g0762050
		BnA07g0286350	BnC09g0905690
		BnA01g0016450	BnA07g0270790
		BnUnng0961140	BnA05g0189010
		BnC08g0853650	BnC06g0741310
		BnA06g0242270	BnA03g0146630
		BnUnng0992560	BnUnng0952120
		BnC03g0586320	BnC05g0703810
		BnC08g0866770	BnUnng0968590
		BnA09g0358330	BnC08g0861930
		BnC06g0758190	BnC01g0426490
		BnC04g0622250	BnC03g0537500
		BnA02g0067830	BnC09g0914280
		BnA09g0382890	BnA05g0188930
		BnA09g0389500	BnA02g0048400
		BnC03g0588760	BnA08g0323610
		BnC01g0429440	BnA03g0157420
		BnC03g0532790	BnC07g0803300
		BnA02g0061940	BnC06g0751820
		BnA08g0322830	BnC05g0725490
		BnA06g0261860	BnA07g0292060
		BnA09g0359290	BnUnng0979490
		BnC01g0460720	BnC02g0515470
		BnC03g0562400	BnA09g0387080
		BnA10g0397060	BnUnng0967840
		BnA02g0048480	BnA03g0109390
		BnA02g0065680	BnC05g0688550
		BnA04g0163730	BnUnng0981080
		BnA07g0283650	BnC09g0925990
		BnC04g0633570	BnA01g0001050
		BnC06g0762780	BnA07g0278990
		BnA09g0337720	BnA02g0055430
		BnC08g0875760	BnA07g0283270
		BnA09g0362650	BnA07g0300100
		BnA01g0004590	BnA03g0155900
		BnC02g0493870	BnC06g0774930
		BnA10g0403230	BnA01g0039300
		BnA08g0310150	BnC03g0611460
		BnC07g0778000	BnA06g0258770
		BnA03g0090580	BnC04g0682130
		BnC01g0445820	BnA06g0250250
		BnC05g0691820	BnA02g0044580
		BnC07g0836950	BnA05g0189190
		BnC04g0627340	BnA10g0422960
		BnA03g0108490	BnC04g0641910
		BnC06g0752970	BnA09g0366860
		BnA10g0407210	BnA02g0047420
		BnA09g0348060	BnA10g0401140
		BnC04g0629630	BnA07g0302010
		BnA09g0359520	BnA10g0407510
		BnUnng1006430	BnC06g0774170
		BnC03g0551850	BnUnng0938570
		BnUnng0964120	BnC05g0728810
		BnA08g0332000	BnC02g0489200
		BnA09g0388000	BnC03g0569010
		BnA10g0414360	BnC07g0801260
		BnA06g0250130	BnA10g0416290
		BnA08g0308750	BnC06g0773440
		BnC05g0705460	BnC07g0819710
		BnC02g0486070	BnC01g0443600
		BnUnng1007320	BnA06g0264420
		BnC03g0569100	BnA01g0008250
		BnC06g0763120	BnC04g0664320
		BnA03g0093870	BnA10g0417870
		BnC04g0621220	BnC07g0780890
		BnC07g0834610	BnC02g0489140
		BnA10g0420970	BnC08g0849310
		BnA04g0173970	BnA02g0087780
		BnA03g0095970	BnA04g0168310
		BnA06g0230320	BnA05g0188920
		BnC05g0687010	BnUnng0952580
		BnC01g0437650	BnA02g0050360
		BnA05g0193520	BnA05g0208300
		BnC08g0851310	BnC01g0426970
		BnA01g0003310	BnUnng0990990
		BnC05g0726990	BnC04g0645800
		BnC04g0657170	BnC03g0569570
		BnUnng0940170	BnC03g0582110
		BnA06g0250150	BnUnng0993130
		BnC08g0853380	BnA10g0412700
		BnUnng0958970	BnA05g0200650
		BnC05g0728260	BnC07g0829240
		BnA03g0106550	BnA05g0222670
		BnC04g0638360	BnC03g0563760
		BnA10g0401090	BnC07g0823830
		BnC04g0628460	BnC02g0489510
		BnA09g0364200	BnA01g0021660
		BnA03g0138670	BnA01g0021770
		BnA05g0222500	BnC03g0564120
		BnA06g0248690	BnUnng0980900
		BnA03g0110320	BnC03g0550930
		BnA06g0228000	BnC04g0630320
		BnC05g0725980	BnC09g0894040
		BnA06g0231980	BnA08g0313740
		BnC04g0628310	BnA06g0256320
		BnA04g0179700	BnA05g0222380
		BnC04g0664000	BnC01g0449590
		BnA03g0130310	BnC01g0441580
		BnA03g0114870	BnC09g0903710
		BnC03g0578840	BnC07g0809010
		BnC01g0460910	BnA07g0301820
		BnA08g0321940	BnC06g0762170
		BnUnng0941700	BnC04g0627760
		BnUnng0984560	BnA05g0222960
		BnC02g0489630	BnA06g0224490
		BnC05g0691440	BnC08g0861880
		BnA03g0150650	BnC02g0525010
		BnA04g0169440	BnC07g0824390
		BnA08g0324220	BnC01g0439570
		BnA05g0196740	BnA08g0334800
		BnC05g0703300	BnC03g0564180
		BnC03g0572990	BnA09g0341930
		BnUnng0994270	BnA03g0113530
		BnA04g0159780	BnC04g0667290
		BnC08g0859050	BnUnng0948650
		BnA05g0214740	BnC03g0572260
		BnA01g0017740	BnC01g0441870
		BnC01g0428080	BnC02g0484930
		BnC07g0821380	BnC09g0922600
		BnA03g0137860	BnC07g0781100
		BnUnng0984840	BnA04g0174560
		BnA05g0222720	BnC08g0851680
		BnA10g0423690	BnA07g0299890
		BnA08g0313520	BnUnng0953920
		BnC07g0795240	BnA02g0047120
		BnC03g0573820	BnC02g0495310
		BnA02g0084650	BnC07g0809190
		BnC08g0869980	BnA09g0348000
		BnC05g0731910	BnA01g0013850
		BnUnng0958630	BnC04g0669800
		BnA06g0254160	BnA03g0110290
		BnC03g0609730	BnA09g0361080
		BnC03g0579330	BnC03g0598480
		BnC09g0911700	BnC01g0464260
		BnA06g0234770	BnC02g0495060
		BnA04g0178570	BnA07g0279250
		BnA09g0337850	BnA08g0333620
		BnC02g0494800	BnA09g0357700
		BnA02g0044590	BnC03g0554630
		BnC01g0431410	BnC04g0680640
		BnA06g0228710	BnC08g0881270
		BnA03g0142260	BnA02g0072470
		BnC05g0687300	BnA05g0209520
		BnC03g0549650	BnC08g0882610
		BnA09g0353320	BnC05g0710730
		BnC03g0537610	BnC09g0892310
		BnC02g0493730	BnC02g0492060
		BnA03g0109020	BnUnng0987950
		BnC05g0699170	BnA10g0396170
		BnA10g0412480	BnC05g0684830
		BnA04g0176450	BnC08g0855940
		BnA01g0000510	BnA03g0095510
		BnC03g0582260	BnA02g0063890
		BnA06g0238540	BnA03g0139210
		BnUnng0936610	BnA09g0362260
		BnC09g0895590	BnC04g0639400
		BnA04g0169350	BnC04g0631240
		BnA02g0045560	BnA03g0091210
		BnC03g0567050	BnC05g0721220
		BnC08g0869810	BnA07g0272920
		BnA07g0295370	BnA04g0163660
		BnUnng0990680	BnC06g0772620
		BnA03g0111680	BnA09g0372630
		BnA09g0362120	BnA06g0250240
		BnA03g0137400	BnA10g0423630
		BnC06g0749310	BnC07g0822240
		BnUnng1013240	BnC03g0545070
		BnC03g0532360	BnA01g0003660
		BnC05g0700570	BnC05g0701270
		BnC09g0920270	BnC06g0741750
		BnC02g0491790	BnC03g0593340
		BnA08g0314860	BnA03g0122670
		BnA03g0117700	BnA08g0325860
		BnA03g0094850	BnUnng0951450
		BnA10g0403450	BnC07g0818540
		BnC09g0929910	BnUnng0956980
		BnC01g0454880	BnA03g0139910
		BnC01g0429200	BnA04g0179820
		BnC07g0826430	BnA07g0300740
		BnC03g0559080	BnA09g0344400
		BnA08g0307010	BnC09g0915560
		BnC08g0839820	BnC02g0505890
		BnUnng0941960	BnA08g0327740
		BnA06g0249810	BnA03g0151360
		BnC09g0915160	BnA02g0050110
		BnUnng0946650	BnUnng0996460
		BnA09g0377740	BnA06g0258180
		BnC07g0812560	BnC03g0576150
		BnA01g0017570	BnUnng0938550
		BnC02g0529750	BnUnng1018100
		BnA03g0097830	BnA06g0258130
		BnA09g0361390	BnC09g0918610
		BnA09g0350270	BnC04g0657070
		BnA09g0371380	BnA04g0179400
		BnA10g0394120	BnC02g0514870
		BnA06g0259430	BnC08g0851890
		BnA06g0235900	BnA01g0038580
		BnC08g0861100	BnC02g0510810
		BnC08g0853240	BnC06g0763720
		BnA03g0145790	BnA02g0045240
		BnA10g0392790	BnC06g0761780
		BnC01g0427770	BnA02g0052700
		BnA02g0056790	BnUnng0984140
		BnC05g0718610	BnA05g0187000
		BnC01g0429470	BnC03g0586680
		BnA02g0047940	BnC09g0916850
		BnC01g0426820	BnA09g0350370
		BnA03g0108100	BnC04g0653910
		BnC03g0553810	BnA04g0183250
		BnA10g0393580	BnC09g0927710
		BnA03g0092750	BnC04g0680680
		BnC09g0887970	BnC04g0655580
		BnA03g0136140	BnA06g0252810
		BnUnng0977990	BnA03g0143610
		BnUnng1008040	BnC03g0587960
		BnC01g0439720	BnA05g0193020
		BnC05g0710990	BnA09g0354260
		BnA03g0129630	BnC03g0611890
		BnA01g0016170	BnA01g0039170
		BnC04g0648090	BnA08g0317540
		BnA09g0340550	BnC06g0763790
		BnA01g0030350	BnA09g0366990
		BnC03g0556290	BnC09g0888010
		BnC03g0557570	BnC09g0917460
		BnC03g0541070	BnC07g0809060
		BnA10g0406500	BnA07g0286140
		BnA08g0314050	BnA07g0301590
		BnC07g0793480	BnA02g0065470
		BnC04g0623780	BnA07g0288160
		BnUnng0992480	BnA09g0343300
		BnC09g0934020	BnA05g0187290
		BnC09g0904980	BnA07g0294930
		BnA03g0100350	BnA04g0178930
		BnC04g0622300	BnA05g0199900
		BnC07g0808970	BnA09g0349110
		BnA03g0116430	BnC05g0705950
		BnA06g0248820	BnC09g0893120
		BnA08g0317980	BnC06g0749140
		BnA02g0053380	BnA06g0242530
		BnC05g0706730	BnA02g0051170
		BnC02g0492700	BnUnng0980780
		BnA03g0156110	BnA03g0096150
		BnA08g0317780	BnA09g0339780
		BnC07g0798880	BnA09g0374410
		BnUnng0979810	BnA02g0061130
		BnA05g0222280	BnA01g0014900
		BnA03g0126590	BnA09g0381800
		BnA05g0198520	BnA04g0160550
		BnC01g0467490	BnC03g0536750
		BnUnng0955260	BnC03g0550880
		BnA04g0168450	BnA09g0373840
		BnA10g0418000	BnC04g0670290
		BnA02g0057330	BnA02g0053120
		BnUnng1002000	BnA01g0038840
		BnC07g0835870	BnC07g0812790
		BnC08g0840840	BnC08g0872870
		BnC06g0750450	BnA08g0331290
		BnC03g0577980	BnA06g0234440
		BnC03g0539970	BnC03g0592150
		BnC04g0683880	BnC06g0753950
		BnA06g0238970	BnA06g0239980
		BnC03g0533990	BnUnng0935690
		BnA05g0188970	BnA03g0102180
		BnA06g0233900	BnC03g0568730
		BnC03g0587510	BnC03g0555490
		BnUnng0985240	BnA09g0369900
		BnA09g0378560	BnA05g0222230
		BnC02g0513150	BnA02g0084200
		BnC05g0689960	BnA02g0059910
		BnA03g0094180	BnC03g0575900
		BnUnng1005300	BnC05g0692350
		BnA03g0127730	BnC03g0593910
		BnUnng0955820	BnC08g0862960
		BnC06g0753310	BnA04g0179900
		BnC03g0576470	BnC09g0906100
		BnA08g0335170	BnC03g0556460
		BnUnng0995480	BnC04g0667440
		BnA09g0380020	BnA09g0381790
		BnA02g0089940	BnA05g0215730
		BnC06g0743470	BnA08g0319760
		BnA02g0087670	BnA03g0148850
		BnA07g0284800	BnUnng0963160
		BnC08g0872290	BnC08g0862150
		BnA06g0241790	BnA04g0179040
		BnC05g0715340	BnC07g0819100
		BnA06g0239950	BnA03g0127130
		BnC05g0685000	BnC02g0524070
		BnUnng0934970	BnA06g0264750
		BnUnng0989310	BnC05g0710450
		BnC04g0641340	BnC03g0591070
		BnC09g0894100	BnA03g0112360
		BnC03g0551970	BnA03g0153830
		BnA07g0287540	BnC08g0846650
		BnA01g0043320	BnC02g0489190
		BnA06g0265300	BnC05g0718470
		BnA01g0014440	BnA10g0408590
		BnC04g0632090	BnC07g0824650
		BnUnng0986700	BnA06g0249170
		BnA09g0350160	BnA07g0291830
		BnA03g0092700	BnUnng0955040
		BnC09g0900070	BnA03g0122730
		BnC04g0677160	BnUnng0955750
		BnA03g0094480	BnA06g0235080
		BnA09g0386790	BnA02g0048430
		BnC09g0928090	BnC01g0424940
		BnA06g0256960	BnA08g0304700
		BnC03g0532990	BnA06g0225210
		BnC05g0693250	BnA01g0033650
		BnA05g0208630	BnA01g0042470
		BnA03g0114110	BnC08g0862130
		BnC02g0498970	BnA08g0309690
		BnA03g0096370	BnA03g0112290
		BnC09g0909650	BnA03g0152620
		BnC08g0863690	BnC07g0832460
		BnA07g0301460	BnUnng0951040
		BnA08g0318300	BnC01g0427400
		BnC01g0457330	BnA06g0228340
		BnC03g0542000	BnC05g0731130
		BnA05g0218350	BnA03g0103860
		BnC01g0442680	BnC03g0544150
		BnC07g0827330	BnA01g0010040
		BnC09g0907960	BnUnng0950090
		BnA07g0287430	BnC05g0695360
		BnC04g0658280	BnA02g0046290
		BnUnng0989790	BnA07g0296970
		BnC09g0905230	BnC09g0912640
		BnA07g0269330	BnC03g0562810
		BnA10g0402210	BnA02g0067160
		BnC06g0766590	BnUnng0965610
		BnA03g0101450	BnA03g0130760
		BnC05g0699020	BnC06g0744840
		BnC06g0764140	BnC03g0584500
		BnA01g0040860	BnA01g0006940
		BnC07g0811740	BnA09g0390110
		BnC04g0676540	BnA02g0078790
		BnUnng0987840	BnC05g0696070
		BnA02g0054660	BnC04g0641030
		BnA10g0393250	BnA08g0330540
		BnC08g0847540	BnC09g0905170
		BnC03g0558080	BnA10g0414530
		BnUnng1008890	BnA02g0044870
		BnC03g0585470	BnA01g0041980
		BnA01g0010080	BnA02g0090150
		BnA09g0368900	BnA10g0398690
		BnC04g0662070	BnA10g0412930
		BnC04g0658300	BnUnng0987250
		BnA08g0311940	BnC04g0619620
		BnA06g0257490	BnUnng0962080
		BnC03g0534130	BnA08g0328480
		BnA10g0399110	BnUnng0972760
		BnA02g0062960	BnC08g0870940
		BnA09g0387700	BnA06g0242020
		BnC01g0439000	BnA09g0359610
		BnUnng0954850	BnC05g0698680
		BnA03g0111040	BnC07g0791990
		BnC07g0814070	BnA08g0321350
		BnC03g0608970	BnC06g0733270
		BnC09g0932900	BnA03g0118900
		BnC03g0600020	BnA06g0235890
		BnC03g0556960	BnC08g0878790
		BnC04g0665590	BnA02g0055700
		BnA09g0344830	BnA08g0326870
		BnA04g0163480	BnA07g0270310
		BnC06g0742870	BnA03g0143640
		BnC03g0610020	BnA03g0120390
		BnC07g0805450	BnA10g0393520
		BnC09g0907990	BnUnng0958670
		BnC07g0793670	BnC04g0658590
		BnC07g0825920	BnUnng0979210
		BnA06g0235210	BnA07g0292380
		BnC03g0613200	BnC08g0861440
		BnA06g0225610	BnC06g0752480
		BnC02g0496480	BnA03g0141950
		BnA03g0096310	BnC08g0864730
		BnC08g0856900	BnC07g0819910
		BnA10g0413250	BnA07g0275540
			BnC03g0601140
			BnC04g0659360
			BnC01g0443810
			BnC04g0643920
			BnC03g0541170
			BnA04g0185370
			BnC04g0678820
			BnA04g0181820
			BnC02g0522820
			BnC02g0486860
			BnUnng0997340
			BnA06g0267580
			BnC03g0532840
			BnC03g0592240
			BnC04g0645670
			BnA06g0228450
			BnA04g0163670
			BnA01g0044480
			BnA03g0157800
			BnC01g0446170
			BnC01g0438920
			BnA05g0210470
			BnC09g0919600
			BnC07g0831430
			BnA09g0383710
			BnA01g0027080
			BnC01g0427080
			BnC03g0613860
			BnC03g0569990
			BnA06g0245450
			BnC07g0807000
			BnA03g0110380
			BnC03g0532380
			BnC01g0427760
			BnA05g0195660
			BnC01g0464940
			BnUnng0982610
			BnC02g0522010
			BnA03g0118180
			BnA05g0222220
			BnA03g0137530
			BnC03g0557080
			BnUnng0973960
			BnC09g0932380
			BnC09g0933840
			BnC03g0543780
			BnC05g0692020
			BnC08g0864500
			BnA09g0369120
			BnA06g0230910
			BnA01g0004050
			BnA08g0318870
			BnA02g0052420
			BnA09g0384400
			BnC04g0635430
			BnA01g0041060
			BnA03g0117830
			BnA02g0069250
			BnA04g0163210
			BnC06g0744850
			BnC03g0549660
			BnUnng0953870
			BnC05g0690350
			BnC02g0508350
			BnA06g0247090
			BnA08g0323000
			BnC03g0571590
			BnC01g0425520
			BnA09g0347890
			BnC03g0591840
			BnC02g0527040
			BnA02g0052670
			BnA02g0060650
			BnA01g0024130
			BnA02g0088800
			BnC04g0647830
			BnA01g0003950
			BnA03g0100660
			BnC03g0563110
			BnA03g0108810
			BnC07g0815690
			BnA06g0261500
			BnC02g0523100
			BnC08g0859520
			BnA02g0049500
			BnC07g0783840
			BnC08g0862500
			BnA09g0370190
			BnUnng0951330
			BnC02g0489640
			BnA03g0113080
			BnA03g0112790
			BnA09g0341550
			BnC08g0874480
			BnC05g0686300
			BnA09g0379480
			BnC06g0734180
			BnUnng0961330
			BnC06g0742160
			BnC05g0704990
			BnA07g0291690
			BnA01g0004170
			BnC03g0541700
			BnC03g0605010
			BnA02g0049380
			BnA03g0128750
			BnA02g0058480
			BnUnng0991710
			BnC04g0683980
			BnA06g0258760
			BnC09g0913810
			BnA03g0136860
			BnC03g0590560
			BnC06g0746730
			BnA01g0001690
			BnA10g0394190
			BnA01g0030300
			BnA02g0052170
			BnA06g0232100
			BnC02g0500600
			BnUnng0972120
			BnC06g0758700
			BnUnng0973690
			BnA02g0067760
			BnA02g0060120
			BnA10g0416750
			BnC08g0862770
			BnA05g0195900
			BnC05g0701210
			BnUnng1010560
			BnA05g0206010
			BnC07g0789780
			BnA03g0091090
			BnC06g0774840
			BnC06g0769960
			BnC09g0907420
			BnUnng0966920
			BnA01g0015630
			BnA05g0192120
			BnA03g0147770
			BnA05g0186160
			BnA06g0224950
			BnA10g0407350
			BnA05g0206630
			BnA02g0048500
			BnC03g0568240
			BnA02g0083390
			BnC02g0498480
			BnC03g0554440
			BnC04g0637850
			BnA03g0152030
			BnC04g0625720
			BnC06g0752930
			BnC08g0860560
			BnA05g0222650
			BnC05g0707770
			BnC07g0835910
			BnA04g0165500
			BnC08g0844560
			BnC04g0671020
			BnA01g0030980
			BnA09g0374470
			BnA01g0013680
			BnC01g0436600
			BnC01g0445770
			BnA05g0196380
			BnC03g0605310
			BnA06g0234750
			BnA02g0052000
			BnC02g0517870
			BnC09g0895570
			BnC04g0662940
			BnC02g0509740
			BnC04g0618990
			BnC09g0901870
			BnC08g0839600
			BnA01g0006900
			BnC03g0563050
			BnC06g0741260
			BnC07g0816640
			BnA08g0305370
			BnC08g0876000
			BnUnng1009960
			BnA03g0151830
			BnA09g0389770
			BnA10g0420360
			BnC05g0728130
			BnA05g0208720
			BnUnng1015810
			BnC04g0639830
			BnA01g0040460
			BnC03g0593410
			BnC04g0667120
			BnA04g0160070
			BnA06g0229460
			BnA08g0333730
			BnC03g0533620
			BnA03g0107630
			BnA10g0419520
			BnUnng0953450
			BnA09g0389550
			BnC03g0558480
			BnC04g0679210
			BnA10g0416010
			BnA02g0052600
			BnC03g0613720
			BnA03g0099030
			BnC04g0668740
			BnA03g0100180
			BnA03g0151420
			BnUnng0935910
			BnA09g0345990
			BnC03g0616570
			BnA10g0392890
			BnA03g0148010
			BnC04g0643860
			BnA09g0352060
			BnC03g0550360
			BnC08g0855820
			BnC01g0459560
			BnA10g0412720
			BnC08g0873090
			BnC02g0516660
			BnC08g0864830
			BnC07g0783750
			BnC07g0785730
			BnC04g0644200
			BnA03g0148370
			BnA06g0262420
			BnC01g0447870
			BnUnng0958620
			BnC05g0700290
			BnC03g0616600
			BnC07g0808930
			BnC07g0825240
			BnC03g0609930
			BnA04g0173430
			BnUnng0982310
			BnC08g0880360
			BnA01g0043670
			BnA03g0138610
			BnC07g0828800
			BnC07g0811160
			BnC09g0922050
			BnA03g0157510
			BnC07g0792390
			BnA05g0219280
			BnA02g0054730
			BnC08g0876380
			BnC02g0514980
			BnC02g0472620
			BnUnng0988470
			BnA02g0046700
			BnC06g0764800
			BnA09g0341220
			BnA07g0299860
			BnC07g0814810
			BnC07g0808690
			BnC04g0629650
			BnC02g0512330
			BnA05g0216040
			BnC04g0661720
			BnC01g0430730
			BnC09g0930980
			BnA09g0347620
			BnA04g0175860
			BnC04g0652200
			BnA03g0119560
			BnA09g0347780
			BnA02g0061930
			BnC05g0687690
			BnC03g0554290
			BnC01g0432760
			BnC03g0611870
			BnA10g0410610
			BnA08g0330460
			BnA08g0312940
			BnC08g0883950
			BnC02g0480680
			BnA05g0214900
			BnC01g0425090
			BnA06g0233340
			BnA10g0412180
			BnA04g0165270
			BnUnng0980830
			BnA03g0137500
			BnA10g0422830
			BnA06g0229150
			BnC04g0667850
			BnC07g0824200
			BnUnng0997140
			BnA09g0357070
			BnC07g0799980
			BnA03g0132410
			BnA09g0346200
			BnC08g0859260
			BnA10g0411690
			BnA02g0063670
			BnC04g0619540
			BnUnng1005980
			BnA02g0089580
			BnC03g0568410
			BnA10g0422900
			BnC09g0920640
			BnA01g0006460
			BnA01g0034320
			BnUnng0981120
			BnC03g0559070
			BnC09g0899880
			BnA06g0263450
			BnA07g0300510
			BnUnng0958030
			BnC01g0452390
			BnA03g0141190
			BnC09g0899740
			BnA02g0055750
			BnA05g0194150
			BnC06g0750530
			BnC02g0520460
			BnA09g0352100
			BnC04g0642120
			BnC07g0816140
			BnC08g0875930
			BnA02g0086690
			BnC02g0530400
			BnC07g0800520
			BnC07g0792700
			BnUnng0959300
			BnA03g0136050
			BnA05g0204410
			BnA01g0042500
			BnC01g0437330
			BnA08g0319970
			BnA03g0119670
			BnA08g0316130
			BnA09g0360520
			BnC04g0633930
			BnA08g0304870
			BnC03g0572770
			BnA08g0310410
			BnA02g0071400
			BnA10g0412350
			BnC09g0906980
			BnC08g0872800
			BnA04g0164360
			BnC08g0838450
			BnC09g0919580
			BnC09g0924760
			BnA03g0091000
			BnC04g0684140
			BnC07g0776660
			BnC03g0586980
			BnC01g0449090
			BnC09g0898020
			BnC04g0623970
			BnC04g0673090
			BnA03g0099260
			BnA03g0143940
			BnA05g0208100
			BnA01g0042810
			BnC06g0774970
			BnC09g0926170
			BnA03g0143060
			BnC05g0731900
			BnC03g0603470
			BnC03g0594540
			BnA05g0187670
			BnC08g0849970
			BnA03g0148750
			BnC03g0550230
			BnA08g0331160
			BnA09g0379040
			BnC01g0457570
			BnA07g0273740
			BnC06g0739760
			BnUnng1007140
			BnC07g0806890
			BnC09g0889730
			BnA03g0139840
			BnC05g0690490
			BnA07g0294880
			BnC03g0603050
			BnA01g0036350
			BnA06g0243600
			BnC02g0513180
			BnA09g0358120
			BnA02g0047390
			BnA03g0142470
			BnC06g0751680
			BnA07g0288090
			BnA07g0283280
			BnC05g0726820
			BnC09g0895180
			BnC05g0702120
			BnA02g0059680
			BnA01g0019610
			BnC01g0463490
			BnA01g0019810
			BnA08g0316210
			BnA08g0316480
			BnC03g0591280
			BnA02g0059400
			BnC06g0734210
			BnUnng0975080
			BnA07g0276080
			BnA10g0395210
			BnC03g0613390
			BnA07g0294130
			BnC07g0792050
			BnA06g0267370
			BnC02g0526920
			BnC06g0748970
			BnA02g0053510
			BnC04g0645270
			BnA05g0201660
			BnC01g0448150
			BnC04g0670670
			BnA03g0138990
			BnC06g0749930
			BnC04g0636180
			BnA03g0151370
			BnA10g0417450
			BnC05g0694630
			BnA07g0282240
			BnC09g0895700
			BnC05g0709740
			BnUnng0962100
			BnA07g0294080
			BnC03g0533710
			BnA01g0008610
			BnA06g0252030
			BnC09g0927650
			BnA02g0054910
			BnC03g0603260
			BnA05g0220040
			BnC03g0576130
			BnA04g0180450
			BnA09g0377940
			BnA10g0404670
			BnA09g0377770
			BnC01g0454130
			BnA02g0068570
			BnC03g0564670
			BnC08g0874340
			BnC08g0865280
			BnC09g0904490
			BnA03g0134840
			BnC05g0732210
			BnC01g0464630
			BnA05g0215720
			BnC01g0456710
			BnC06g0743300
			BnC08g0860580
			BnA09g0370310
			BnA06g0246540
			BnA03g0112590
			BnC04g0629200
			BnC02g0498110
			BnA08g0318880
			BnA10g0405120
			BnA03g0118840
			BnC02g0511650
			BnC04g0667740
			BnA03g0131320
			BnUnng0948450
			BnA01g0004990
			BnC07g0784240
			BnA06g0250070
			BnA03g0111410
			BnC07g0833510
			BnA01g0026780
			BnC03g0558500
			BnC04g0622200
			BnA03g0114890
			BnA06g0224020
			BnC06g0771900
			BnA06g0237170
			BnA09g0368630
			BnA01g0011680
			BnA06g0235020
			BnC01g0457360
			BnUnng0959250
			BnA05g0189290
			BnA07g0278860
			BnA09g0343000
			BnA09g0347260
			BnC07g0824540
			BnC02g0524810
			BnA07g0282030
			BnC02g0510050
			BnC04g0623440
			BnA03g0130800
			BnC06g0744870
			BnA03g0104120
			BnA02g0051320
			BnA06g0258300
			BnC09g0927420
			BnC05g0708410
			BnA07g0293190
			BnC03g0585640
			BnC09g0906090
			BnC06g0738520
			BnA09g0346000
			BnA08g0310130
			BnA10g0408430
			BnA10g0412390
			BnA04g0167100
			BnC02g0513100
			BnA03g0101640
			BnUnng0964290
			BnC03g0570030
			BnA06g0260370
			BnA10g0408870
			BnC01g0437310
			BnA04g0181590
			BnC08g0875580
			BnC05g0726530
			BnA06g0244320
			BnA09g0355520
			BnA10g0396000
			BnA08g0308160
			BnC02g0523120
			BnC05g0716030
			BnC06g0749920
			BnC09g0898720
			BnA05g0222440
			BnA03g0101610
			BnC08g0863290
			BnA02g0089710
			BnA03g0090330
			BnC09g0891550
			BnA02g0057500
			BnC08g0859870
			BnC07g0777860
			BnA05g0217530
			BnC05g0705560
			BnC04g0639740
			BnA08g0303640
			BnC03g0540570
			BnC03g0601080
			BnA08g0303670
			BnA01g0019480
			BnA09g0388290
			BnC05g0710910
			BnUnng0982660
			BnC03g0562260
			BnA03g0137610
			BnA01g0034590
			BnA06g0233840
			BnC01g0427100
			BnA05g0218090
			BnUnng0937080
			BnA04g0180390
			BnC07g0793620
			BnUnng0997230
			BnC04g0654670
			BnC03g0568330
			BnA08g0306040
			BnC04g0661340
			BnC05g0694690
			BnC08g0866200
			BnA09g0373650
			BnA06g0245420
			BnC02g0509160
			BnA02g0053190
			BnA10g0401280
			BnA03g0149820
			BnA08g0320650
			BnA05g0214860
			BnA03g0112080
			BnA06g0267680
			BnA05g0216120
			BnA01g0032290
			BnA05g0209580
			BnA08g0332660
			BnA02g0052370
			BnC07g0817830
			BnC01g0454460
			BnA06g0224830
			BnA04g0173880
			BnC04g0667380
			BnA09g0347920
			BnA07g0270990
			BnA09g0364450
			BnC03g0609910
			BnUnng0946560
			BnA10g0412120
			BnC06g0733920
			BnC09g0893610
			BnC07g0777850
			BnA09g0356910
			BnC02g0492660
			BnC03g0575750
			BnA09g0386350
			BnA02g0081680
			BnC04g0666670
			BnA02g0067110
			BnC04g0634370
			BnA07g0300030
			BnA05g0189430
			BnUnng1006710
			BnC03g0603870
			BnA02g0060660
			BnA08g0317030
			BnA01g0040590
			BnA06g0267710
			BnC07g0815910
			BnA06g0233600
			BnA09g0335590
			BnC07g0819650
			BnC09g0924940
			BnC04g0652250
			BnA01g0027790
			BnA09g0366300
			BnA06g0228130
			BnA05g0196810
			BnA04g0168920
			BnA03g0140430
			BnA01g0000030
			BnA07g0302880
			BnUnng0969390
			BnC09g0895190
			BnA03g0094470
			BnC01g0465050
			BnA03g0154480
			BnC08g0849190
			BnA08g0335150
			BnA03g0131680
			BnA02g0088870
			BnC07g0795360
			BnA05g0222630
			BnA06g0255060
			BnC02g0494750
			BnC04g0668160
			BnC03g0611480
			BnA08g0319890
			BnC05g0713650
			BnA08g0312070
			BnC07g0833120
			BnC07g0810320
			BnC03g0544740
			BnA08g0316880
			BnC02g0505570
			BnA02g0089540
			BnA08g0322810
			BnA02g0056100
			BnC01g0425770
			BnC04g0654110
			BnA07g0298770
			BnC01g0462360
			BnC09g0919760
			BnC08g0860850
			BnC03g0591880
			BnA02g0063510
			BnA06g0231050
			BnC09g0888950
			BnC09g0915860
			BnC04g0655070
			BnA02g0061210
			BnC04g0620020
			BnC06g0771710
			BnC04g0658490
			BnA04g0162950
			BnC01g0447510
			BnA04g0170830
			BnC05g0718290
			BnUnng0998690
			BnA09g0373630
			BnC03g0545420
			BnA03g0155830
			BnA08g0311790
			BnA05g0198570
			BnC04g0678630
			BnA03g0098150
			BnUnng0974370
			BnC04g0620850
			BnA05g0191040
			BnA06g0243240
			BnA06g0264620
			BnA01g0043360
			BnA03g0098660
			BnA10g0422300
			BnC03g0594700
			BnA09g0370320
			BnC06g0768610
			BnA03g0098710
			BnC09g0908000
			BnC09g0922750
			BnA05g0199460
			BnC09g0921600
			BnC03g0582540
			BnC08g0848840
			BnC09g0931300
			BnC03g0545880
			BnA09g0390150
			BnC06g0774400
			BnC01g0432150
			BnA09g0336290
			BnA07g0285900
			BnC07g0832530
			BnUnng0974160
			BnA04g0182550
			BnA01g0016070
			BnUnng0988620
			BnC03g0543660
			BnA10g0409390
			BnA05g0216770
			BnUnng1009850
			BnA10g0418700
			BnC02g0508910
			BnA06g0258960
			BnC08g0860590
			BnA06g0263330
			BnA07g0301280
			BnC07g0823940
			BnC03g0562090
			BnUnng0980650
			BnC05g0703140
			BnA01g0043170
			BnA06g0268250
			BnA07g0283810
			BnC04g0631320
			BnA01g0015210
			BnA01g0035970
			BnC08g0884240
			BnC09g0925400
			BnA06g0228760
			BnC01g0438000
			BnA07g0281400
			BnA03g0127150
			BnA10g0412800
			BnA02g0055260
			BnUnng0962710
			BnA06g0227070
			BnC03g0575720
			BnC02g0489680
			BnC09g0888760
			BnA08g0321280
			BnA07g0270350
			BnUnng0960650
			BnA03g0147970
			BnC03g0569260
			BnA05g0222920
			BnC01g0465440
			BnUnng0973100
			BnA08g0325870
			BnA04g0174010
			BnA04g0173690
			BnC02g0501390
			BnA09g0341510
			BnA09g0356460
			BnC02g0492200
			BnA08g0304150
			BnA08g0311380
			BnA09g0370770
			BnA02g0083000
			BnC09g0919240
			BnA10g0420530
			BnA02g0049160
			BnA03g0126210
			BnA02g0078190
			BnUnng1010700
			BnA06g0228330
			BnUnng1018290
			BnC09g0923970
			BnUnng0942090
			BnA07g0273990
			BnUnng1000310
			BnC05g0712360
			BnC05g0731730
			BnC09g0889890
			BnA03g0136300
			BnA02g0084890
			BnA05g0220850
			BnA05g0204320
			BnC06g0760790
			BnC04g0684330
			BnC02g0512830
			BnUnng0965100
			BnC04g0655280
			BnA02g0086870
			BnA02g0055220
			BnC02g0529960
			BnA07g0278150
			BnC06g0765480
			BnA02g0055090
			BnA09g0375290
			BnA02g0054880
			BnA02g0087650
			BnC03g0555550
			BnC09g0907820
			BnC01g0428770
			BnA02g0089020
			BnC05g0726250
			BnC01g0447930
			BnC09g0894960
			BnC04g0661330
			BnA08g0320990
			BnC08g0875390
			BnA01g0029630
			BnA03g0133050
			BnA09g0367490
			BnC03g0572610
			BnC05g0700560
			BnC03g0598880
			BnC06g0754660
			BnA01g0009110
			BnA02g0083620
			BnA01g0014950
			BnC06g0736310
			BnA07g0285510
			BnA08g0320670
			BnC03g0604930
			BnC08g0861200
			BnC08g0860730
			BnA01g0033900
			BnC06g0734960
			BnC07g0787340
			BnA03g0117650
			BnA06g0233160
			BnA08g0328270
			BnA08g0319570
			BnC03g0567490
			BnC08g0862040
			BnC01g0439740
			BnUnng1012860
			BnA07g0302920
			BnA05g0200720
			BnC04g0641360
			BnC03g0560230
			BnC01g0450880
			BnA09g0371250
			BnA03g0142430
			BnA10g0421510
			BnA09g0377100
			BnC09g0888150
			BnA02g0065380
			BnC09g0888730
			BnA10g0420650
			BnC01g0438100
			BnC08g0861630
			BnC05g0716650
			BnA03g0153190
			BnA03g0152860
			BnUnng0997020
			BnA06g0231910
			BnA01g0043920
			BnC04g0631910
			BnUnng0971480
			BnC09g0895550
			BnA03g0106560
			BnC05g0686100
			BnC03g0541040
			BnA04g0161130
			BnA02g0081740
			BnC02g0496750
			BnA03g0108850
			BnC07g0807600
			BnA03g0107950
			BnA10g0393670
			BnA06g0226810
			BnA02g0073230
			BnC06g0758290
			BnC03g0534080
			BnC07g0787120
			BnC07g0777940
			BnUnng0948680
			BnC05g0722820
			BnA08g0305020
			BnC03g0548870
			BnUnng1007420
			BnA03g0153930
			BnA04g0173130
			BnA03g0128230
			BnC01g0452270
			BnC08g0851930
			BnA06g0228630
			BnC04g0665150
			BnA08g0314780
			BnC06g0753930
			BnC04g0623750
			BnA01g0020430
			BnA02g0064790
			BnC09g0921720
			BnC08g0861520
			BnC05g0730250
			BnA05g0194030
			BnC03g0548200
			BnA08g0333300
			BnA08g0329890
			BnUnng0960920
			BnA02g0057140
			BnC02g0523380
			BnA03g0131720
			BnA01g0042260
			BnUnng0961830
			BnA10g0401060
			BnC04g0659600
			BnC01g0460480
			BnC08g0855300
			BnC08g0837990
			BnA10g0401440
			BnA04g0164250
			BnA03g0139960
			BnC08g0840200
			BnC02g0488890
			BnA04g0159050
			BnC03g0609100
			BnC04g0680270
			BnA01g0026040
			BnA08g0331450
			BnA04g0179850
			BnC03g0553800
			BnA10g0393130
			BnC03g0546110
			BnA07g0289350
			BnA09g0371290
			BnA06g0245960
			BnA02g0079640
			BnA10g0396620
			BnC05g0690750
			BnA03g0105970
			BnC03g0540880
			BnA04g0168000
			BnA03g0143740
			BnC02g0500400
			BnA05g0198420
			BnC04g0638220
			BnUnng0998710
			BnA05g0219260
			BnC03g0606800
			BnUnng0961520
			BnC09g0910310
			BnA07g0289750
			BnC08g0857260
			BnC09g0925320
			BnC04g0680980
			BnA09g0385300
			BnC04g0663130
			BnC04g0667520
			BnA02g0088070
			BnC01g0446410
			BnC06g0744330
			BnC03g0598110
			BnC01g0454310
			BnA06g0267190
			BnC03g0589250
			BnC05g0724480
			BnA06g0268320
			BnA02g0051190
			BnUnng0937610
			BnC06g0761200
			BnA10g0414670
			BnA02g0057740
			BnA09g0371510
			BnUnng0943840
			BnC06g0749910
			BnA03g0124540
			BnC05g0727190
			BnC03g0545630
			BnUnng0978060
			BnC04g0667140
			BnC04g0664190
			BnA08g0323330
			BnC01g0439040
			BnA03g0113490
			BnC04g0682030
			BnC08g0849400
			BnA03g0094510
			BnC04g0626900
			BnC09g0897570
			BnA08g0322000
			BnC07g0793930
			BnC09g0928500
			BnUnng0958300
			BnA07g0299440
			BnA05g0199940
			BnA01g0014540
			BnA07g0278110
			BnA08g0310480
			BnA03g0096300
			BnC06g0752490
			BnC08g0848830
			BnA07g0284100
			BnUnng0961500
			BnUnng0971380
			BnA10g0416620
			BnA03g0130270
			BnC09g0922680
			BnA07g0297160
			BnA02g0050710
			BnA09g0391740
			BnUnng0963130
			BnC06g0762920
			BnA03g0095150
			BnA02g0065740
			BnC03g0569390
			BnC08g0859850
			BnA02g0061950
			BnA06g0241400
			BnC04g0652530
			BnC04g0626440
			BnA03g0096400
			BnA10g0397080
			BnA01g0030970
			BnUnng1007440
			BnA06g0231240
			BnA08g0318110
			BnC03g0591390
			BnC09g0917880
			BnA09g0339150
			BnA06g0250400
			BnC07g0787140
			BnA07g0271570
			BnA08g0308090
			BnC03g0564730
			BnA03g0156660
			BnA10g0421950
			BnC04g0663590
			BnC02g0526170
			BnA02g0054470
			BnC04g0622260
			BnC04g0660700
			BnC05g0699000
			BnC08g0862730
			BnA09g0380140
			BnC05g0696640
			BnC07g0822770
			BnC06g0757110
			BnA06g0246020
			BnA02g0073920
			BnC05g0705350
			BnC02g0494610
			BnC01g0446500
			BnC08g0868420
			BnA05g0191190
			BnA06g0239680
			BnC09g0900550
			BnC02g0504030
			BnA08g0310700
			BnA07g0299070
			BnUnng0992120
			BnC04g0672770
			BnC01g0444450
			BnC03g0575030
			BnC06g0774210
			BnA10g0407550
			BnA07g0269960
			BnA02g0072650
			BnC03g0596500
			BnC07g0802340
			BnC03g0551220
			BnC03g0562860
			BnC07g0797710
			BnA05g0197820
			BnC05g0729530
			BnA07g0297030
			BnA03g0121580
			BnA10g0414510
			BnC07g0792520
			BnC04g0661280
			BnC07g0779030
			BnC04g0657130
			BnC07g0823520
			BnC07g0799860
			BnC09g0921830
			BnC09g0905620
			BnC01g0446180
			BnC04g0637050
			BnC03g0588090
			BnA03g0145710
			BnC01g0432740
			BnA03g0114080
			BnA06g0235110
			BnC03g0546010
			BnC03g0541190
			BnC09g0908170
			BnC03g0539000
			BnC02g0489210
			BnC03g0549270
			BnA04g0164720
			BnA01g0011730
			BnC08g0862970
			BnA10g0395470
			BnA05g0220470
			BnA05g0220760
			BnA10g0405100
			BnC08g0849960
			BnA06g0227130
			BnC02g0524970
			BnC04g0661220
			BnC04g0619990
			BnC08g0855560
			BnA02g0055720
			BnA01g0023950
			BnC04g0666270
			BnUnng0955700
			BnC05g0720380
			BnA03g0150530
			BnA03g0107720
			BnC09g0891320
			BnA04g0159660
			BnC06g0766480
			BnC07g0811470
			BnC01g0424690
			BnA09g0382220
			BnA06g0238830
			BnA05g0189200
			BnA09g0381230
			BnA04g0184790
			BnA09g0352880
			BnA07g0295990
			BnC05g0720110
			BnC07g0816070
			BnA01g0012650
			BnC08g0872930
			BnC07g0808290
			BnC02g0516370
			BnC03g0532890
			BnA03g0127750
			BnC07g0787050
			BnA05g0222450
			BnA05g0209940
			BnC07g0783290
			BnC08g0883330
			BnA04g0173740
			BnC01g0466770
			BnC09g0888770
			BnA06g0223290
			BnC07g0793290
			BnA10g0393480
			BnC09g0889120
			BnC03g0563250
			BnUnng0989860
			BnC01g0444360
			BnA09g0378970
			BnC04g0633730
			BnC07g0820140
			BnA03g0126810
			BnA07g0303020
			BnA03g0126640
			BnA03g0101830
			BnUnng0989740
			BnA01g0036580
			BnA07g0273120
			BnA05g0222390
			BnC09g0902000
			BnUnng0942360
			BnA03g0126160
			BnC04g0646370
			BnA08g0333110
			BnC03g0579960
			BnA09g0370920
			BnA01g0041120
			BnA02g0050180
			BnA09g0357780
			BnC07g0815800
			BnA06g0258840
			BnA02g0087030
			BnC09g0919950
			BnC09g0891510
			BnA03g0153150
			BnA08g0322540
			BnA10g0409630
			BnC09g0911840
			BnC09g0933550
			BnC04g0646450
			BnA02g0079830
			BnA02g0086130
[truncated: 308 more rows]

## Sheet: Supplementary Table S7
Supplementary Table S7. Statistics of BSAseq Data
Sample	Reads	Bases	GC(%)	Q20(%)	Q30(%)
1098bulk-H	160760501	47266107748	37.93	98.43	94.96
1098bulk-L	151791953	44396783458	38.55	98.37	94.77
YH07	114714440	33635054783	38.17	98.31	94.59
Mean	142422298	41765981996	38.22	98.37	94.77
Sum	427266894	125297945989	/	/	/

## Sheet: Supplementary Table S8
Supplementary Table S8.Statistical table of DH Population Sequencing Data variation quantity and density for Rapeseed Seeds with High and Low Vitamin E Content
Chr	Length	No. SNPs	SNP density	No. InDels	InDel density
A01	35822559	52566	1467.4	12098	337.72
A02	35332830	52167	1476.45	12406	351.12
A03	49139117	55720	1133.92	14184	288.65
A04	23556786	27436	1164.68	6646	282.13
A05	31473442	42630	1354.48	9931	315.54
A06	36080978	48645	1348.22	11870	328.98
A07	27426920	43111	1571.85	10739	391.55
A08	27741901	34860	1256.58	7425	267.65
A09	45944923	64343	1400.44	15347	334.03
A10	22217278	31231	1405.71	7307	328.89
C01	50776417	66297	1305.67	9510	187.29
C02	68396429	51683	755.64	7219	105.55
C03	80379029	80179	997.51	15166	188.68
C04	70552672	84343	1195.46	13166	186.61
C05	44144641	37755	855.26	6830	154.72
C06	45505715	46811	1028.68	8098	177.96
C07	62442587	79190	1268.2	11825	189.37
C08	46347054	53802	1160.85	8843	190.8
C09	51699379	39587	765.72	6519	126.09
Whole	854980657	992356	1160.68	195129	228.23
